# Supplementary material for: Cancer stem cell-related gene expression as a potential biomarker of response for first-in-class imipridone ONC201 in solid tumors
Source: PLoS One. 2017 Aug 2;12(8):e0180541. doi: 10.1371/journal.pone.0180541 (PMC5540272; doi:10.1371/journal.pone.0180541)
Supplement: S1 Table — (XLSX) [file pone.0180541.s001.xlsx]

## Sheet: Sheet1
		Prabhu VV et al Table S1
Gene	Forward Primer	Reverse primer
ID1	TTACTCACGCCTCAAGGAGC	GGGGGTTCCAACTTCGGATT
ID2	AGTCCCGTGAGGTCCGTTAG	AGTCGTTCATGTTGTATAGCAGG
ID3	AGCGCGTCATCGACTACATT	TGACAAGTTCCGGAGTGAGC
ALDH7A1	GCTAACAACGAGCCAATAGCA	TGGAGCAGGAATATCTGCCCA
KLF9	GGGAAACACGCCTCCGAAAA	CGTTCACCTGTATGCACTCTGTA
WNT16	TTTCCCCATCGGAAACACCA	AGCGGCAGTCTACTGACATC
TCF7L2	ACAGCAAGGTCAACCAGTGT	ACCATATGGGGAGGGAACCT
CD44	CTGCCGCTTTGCAGGTGTA	CATTGTGGGCAAGGTGCTATT
CD24	CTTTCCTCCTGAGGCTTTGGAT	GAGTTGCTCAGGATGCTTGGA
ALDH1A1	GCACGCCAGACTTACCTGTC	CCTCCTCAGTTGCAGGATTAAAG
CD133	GACCAAAGAGGCGTTGGAGA	CACCAAGCACAGAGGGTCAT
LGR5	GAGTTACGTCTTGCGGGAAAC	TGGGTACGTGTCTTAGCTGATTA
BMI1	GCTGGTTGCCCATTGACAG	AAATCCCGGAAAGAGCAGCC
	AATCGTAGTATGAGAGGCAGAGA	TTTTATTCTGCGGGGCTGGG
ABCB5	AGTGTCTCTTGGTGCTGTGT	AGCAAGAACAGTCCCGATGG
SOX2	TACAGCATGTCCTACTCGCAG	GAGGAAGAGGTAACCACAGGG
NANOG	AATAACCTTGGCTGCCGTCT	AGCCTCCCAATCCCAAACAAT
