# Supplementary material for: Cancer stem cell-related gene expression as a potential biomarker of response for first-in-class imipridone ONC201 in solid tumors
Source: PLoS One. 2017 Aug 2;12(8):e0180541. doi: 10.1371/journal.pone.0180541 (PMC5540272; doi:10.1371/journal.pone.0180541)
Supplement: S2 Table — Fold change relative to DMSO treated cells. (XLS) [file pone.0180541.s002.xls]

## Sheet: Sheet0
							Prabhu VV et al Table S2
Symbol	Fold Change	Entrez Gene	Location
BBC3	2.104	27113	Cytoplasm
BIRC5	-7.555	332	Cytoplasm
CHEK2	-2.198	11200	Nucleus
DDIT3	6.358	1649	Nucleus
HSPA1A/HSPA1B	-4.066	3304	Cytoplasm
JUN	2.947	3725	Nucleus
MYB	-9.934	4602	Nucleus
PLAU	3.625	5328	Extracellular Space
PLAUR	2.329	5329	Plasma Membrane
PTTG1	-3.841	9232	Nucleus
SESN2	5.858	83667	Cytoplasm
SGK1	-2.037	6446	Cytoplasm
SLC9A3R1	-2.551	9368	Plasma Membrane
TCF7L2	-3.550	6934	Nucleus
Symbol	Entrez Gene Name
BBC3	BCL2 binding component 3
BIRC5	baculoviral IAP repeat containing 5
CHEK2	checkpoint kinase 2
DDIT3	DNA-damage-inducible transcript 3
HSPA1A/HSPA1B	heat shock 70kDa protein 1A
JUN	jun proto-oncogene
MYB	v-myb myeloblastosis viral oncogene homolog (avian)
PLAU	plasminogen activator, urokinase
PLAUR	plasminogen activator, urokinase receptor
PTTG1	pituitary tumor-transforming 1
SESN2	sestrin 2
SGK1	serum/glucocorticoid regulated kinase 1
SLC9A3R1	solute carrier family 9, subfamily A (NHE3, cation proton antiporter 3), member 3 regulator 1
TCF7L2	transcription factor 7-like 2 (T-cell specific, HMG-box)
