# Supplementary material for: Cancer stem cell-related gene expression as a potential biomarker of response for first-in-class imipridone ONC201 in solid tumors
Source: PLoS One. 2017 Aug 2;12(8):e0180541. doi: 10.1371/journal.pone.0180541 (PMC5540272; doi:10.1371/journal.pone.0180541)
Supplement: S3 Table — Fold change relative to DMSO treated cells. (XLS) [file pone.0180541.s003.xls]

## Sheet: Sheet0
				Prabhu VV et al Table S3
Symbol	Fold Change	Location	Entrez Gene	Entrez Gene Name
BIRC5	-7.555	Cytoplasm	332	baculoviral IAP repeat containing 5
CCND3	-3.215	Nucleus	896	cyclin D3
CDC25C	-7.647	Nucleus	995	cell division cycle 25 homolog C (S. pombe)
CDK1	-4.591	Nucleus	983	cyclin-dependent kinase 1
DKK1	-2.219	Extracellular Space	22943	dickkopf 1 homolog (Xenopus laevis)
DNMT1	-2.416	Nucleus	1786	DNA (cytosine-5-)-methyltransferase 1
E2F2	-10.881	Nucleus	1870	E2F transcription factor 2
H3F3A/H3F3B	-4.467	Nucleus	3021	H3 histone, family 3B (H3.3B)
HSPA1A/HSPA1B	-4.066	Cytoplasm	3304	heat shock 70kDa protein 1A
ID2	-3.314	Nucleus	3398	inhibitor of DNA binding 2, dominant negative helix-loop-helix protein
JUN	2.947	Nucleus	3725	jun proto-oncogene
MGST2	-3.413	Cytoplasm	4258	microsomal glutathione S-transferase 2
MGST3	-2.052	Cytoplasm	4259	microsomal glutathione S-transferase 3
PIM1 (includes EG:18712)	2.561	Cytoplasm	5292	pim-1 oncogene
PRKAB2	2.333	Cytoplasm	5565	protein kinase, AMP-activated, beta 2 non-catalytic subunit
SLC2A1	-2.555	Plasma Membrane	6513	solute carrier family 2 (facilitated glucose transporter), member 1
STMN1	-6.789	Cytoplasm	3925	stathmin 1
TUBB	-2.832	Cytoplasm	203068	tubulin, beta class I
