# Supplementary material for: Cancer stem cell-related gene expression as a potential biomarker of response for first-in-class imipridone ONC201 in solid tumors
Source: PLoS One. 2017 Aug 2;12(8):e0180541. doi: 10.1371/journal.pone.0180541 (PMC5540272; doi:10.1371/journal.pone.0180541)
Supplement: S4 Table — (XLS) [file pone.0180541.s004.xls]

## Sheet: Sheet0
		Prabhu VV et al Table S4
Ingenuity Canonical Pathways	-log(p-value)	Ratio
Cell Cycle: G2/M DNA Damage Checkpoint Regulation	8.01E00	2.92E-01
Cell Cycle Control of Chromosomal Replication	5.45E00	2.9E-01
Mitotic Roles of Polo-Like Kinase	5.4E00	2E-01
Mismatch Repair in Eukaryotes	5.26E00	2.92E-01
Role of BRCA1 in DNA Damage Response	5.24E00	2E-01
Hereditary Breast Cancer Signaling	4.81E00	1.41E-01
Role of CHK Proteins in Cell Cycle Checkpoint Control	4.18E00	1.93E-01
Protein Ubiquitination Pathway	3.78E00	1.01E-01
GADD45 Signaling	3.65E00	2.73E-01
EIF2 Signaling	3.5E00	1.05E-01
Pyrimidine Deoxyribonucleotides De Novo Biosynthesis I	3.39E00	1.47E-01
ATM Signaling	3.24E00	1.64E-01
Antiproliferative Role of TOB in T Cell Signaling	2.85E00	2.31E-01
Remodeling of Epithelial Adherens Junctions	2.8E00	1.49E-01
Cyclins and Cell Cycle Regulation	2.77E00	1.24E-01
DNA damage-induced 14-3-3σ Signaling	2.72E00	2.38E-01
TNFR1 Signaling	2.71E00	1.54E-01
Death Receptor Signaling	2.69E00	1.41E-01
Pyridoxal 5'-phosphate Salvage Pathway	2.44E00	1.23E-01
DNA Double-Strand Break Repair by Homologous Recombination	2.4E00	2.35E-01
Germ Cell-Sertoli Cell Junction Signaling	2.36E00	9.76E-02
Glycolysis I	2.33E00	1.25E-01
Gluconeogenesis I	2.33E00	1.06E-01
TWEAK Signaling	2.29E00	1.58E-01
Estrogen-mediated S-phase Entry	2.25E00	1.79E-01
Aryl Hydrocarbon Receptor Signaling	2.04E00	8.7E-02
Cell Cycle: G1/S Checkpoint Regulation	2E00	1.21E-01
Superpathway of Geranylgeranyldiphosphate Biosynthesis I (via Mevalonate)	1.98E00	1.11E-01
Epithelial Adherens Junction Signaling	1.89E00	9.52E-02
Semaphorin Signaling in Neurons	1.87E00	1.35E-01
Fatty Acid β-oxidation I	1.83E00	1.11E-01
p53 Signaling	1.78E00	1.04E-01
Glutaryl-CoA Degradation	1.72E00	1.25E-01
Tetrapyrrole Biosynthesis II	1.65E00	1.54E-01
Galactose Degradation I (Leloir Pathway)	1.65E00	1.25E-01
dTMP De Novo Biosynthesis	1.65E00	1.43E-01
Salvage Pathways of Pyrimidine Ribonucleotides	1.64E00	8.82E-02
Sertoli Cell-Sertoli Cell Junction Signaling	1.54E00	7.69E-02
Mevalonate Pathway I	1.53E00	1.07E-01
Superpathway of Serine and Glycine Biosynthesis I	1.49E00	1.11E-01
Telomere Extension by Telomerase	1.45E00	1.76E-01
Isoleucine Degradation I	1.45E00	1E-01
Hypoxia Signaling in the Cardiovascular System	1.39E00	1.06E-01
Glutathione-mediated Detoxification	1.32E00	9.09E-02
Glutamate Removal from Folates	1.31E00	3.33E-01
Sulfite Oxidation IV	1.31E00	2.5E-01
mTOR Signaling	1.28E00	7.11E-02
Breast Cancer Regulation by Stathmin1	1.28E00	7.25E-02
Superpathway of Cholesterol Biosynthesis	1.28E00	4.65E-02
Sucrose Degradation V (Mammalian)	1.25E00	1.05E-01
Valine Degradation I	1.25E00	8.57E-02
Regulation of eIF4 and p70S6K Signaling	1.2E00	6.86E-02
Heme Biosynthesis II	1.16E00	8.7E-02
Induction of Apoptosis by HIV1	1.15E00	9.23E-02
DNA Methylation and Transcriptional Repression Signaling	1.13E00	1.3E-01
Tryptophan Degradation III (Eukaryotic)	1.08E00	6.25E-02
Nucleotide Excision Repair Pathway	1.03E00	1.14E-01
Asparagine Degradation I	1.02E00	2E-01
Spermine Biosynthesis	1.02E00	1.43E-01
Choline Degradation I	1.02E00	1.43E-01
L-DOPA Degradation	1.02E00	7.69E-02
Thiosulfate Disproportionation III (Rhodanese)	1.02E00	1.67E-01
Glycine Degradation (Creatine Biosynthesis)	1.02E00	1.11E-01
Glycine Biosynthesis I	1.02E00	1.67E-01
Glutamate Dependent Acid Resistance	1.02E00	2.5E-01
Ketogenesis	9.99E-01	9.52E-02
Tumoricidal Function of Hepatic Natural Killer Cells	9.46E-01	1.25E-01
Oleate Biosynthesis II (Animals)	9.34E-01	1.11E-01
14-3-3-mediated Signaling	9E-01	7.44E-02
Mechanisms of Viral Exit from Host Cells	8.72E-01	8.89E-02
Spermidine Biosynthesis I	8.5E-01	1.25E-01
Oxidized GTP and dGTP Detoxification	8.5E-01	9.09E-02
S-adenosyl-L-methionine Biosynthesis	8.5E-01	1.25E-01
Fatty Acid β-oxidation III (Unsaturated, Odd Number)	8.5E-01	2E-01
Apoptosis Signaling	8.38E-01	7.37E-02
Colanic Acid Building Blocks Biosynthesis	8.22E-01	5.56E-02
Axonal Guidance Signaling	7.92E-01	5.54E-02
Methionine Degradation I (to Homocysteine)	7.74E-01	8.7E-02
Sphingosine-1-phosphate Signaling	7.64E-01	6.67E-02
Role of Oct4 in Mammalian Embryonic Stem Cell Pluripotency	7.4E-01	8.89E-02
Uracil Degradation II (Reductive)	7.36E-01	9.09E-02
Heme Degradation	7.36E-01	9.09E-02
Serine Biosynthesis	7.36E-01	7.69E-02
Thymine Degradation	7.36E-01	9.09E-02
Geranylgeranyldiphosphate Biosynthesis	7.36E-01	1.25E-01
Arginine Degradation I (Arginase Pathway)	7.36E-01	7.69E-02
Rapoport-Luebering Glycolytic Shunt	7.36E-01	1.11E-01
Superpathway of Methionine Degradation	7.35E-01	4.69E-02
Granzyme B Signaling	7.3E-01	1.25E-01
Mouse Embryonic Stem Cell Pluripotency	7.2E-01	7.07E-02
ERK5 Signaling	6.97E-01	7.69E-02
RAN Signaling	6.89E-01	8.33E-02
Glutathione Redox Reactions I	6.89E-01	8.33E-02
γ-linolenate Biosynthesis II (Animals)	6.89E-01	8.33E-02
Mitochondrial L-carnitine Shuttle Pathway	6.89E-01	9.09E-02
Cysteine Biosynthesis III (mammalia)	6.89E-01	6.67E-02
ERK/MAPK Signaling	6.74E-01	5.83E-02
Aldosterone Signaling in Epithelial Cells	6.55E-01	5.95E-02
Endoplasmic Reticulum Stress Pathway	6.51E-01	1.11E-01
RhoA Signaling	6.51E-01	6.67E-02
Proline Biosynthesis II (from Arginine)	6.49E-01	5E-02
Pyruvate Fermentation to Lactate	6.49E-01	1.11E-01
Lysine Degradation II	6.49E-01	5.26E-02
Lysine Degradation V	6.49E-01	3.57E-02
Phenylalanine Degradation I (Aerobic)	6.49E-01	8.33E-02
Glutamate Degradation III (via 4-aminobutyrate)	6.49E-01	8.33E-02
Folate Polyglutamylation	6.49E-01	5.88E-02
Assembly of RNA Polymerase II Complex	6.31E-01	7.14E-02
Molecular Mechanisms of Cancer	6.28E-01	5.29E-02
D-myo-inositol (1,4,5,6)-Tetrakisphosphate Biosynthesis	6.26E-01	5.71E-02
D-myo-inositol (3,4,5,6)-tetrakisphosphate Biosynthesis	6.26E-01	5.71E-02
CD27 Signaling in Lymphocytes	6.11E-01	7.02E-02
tRNA Splicing	6.03E-01	6.52E-02
Noradrenaline and Adrenaline Degradation	6.03E-01	5.77E-02
Factors Promoting Cardiogenesis in Vertebrates	5.83E-01	6.38E-02
Arginine Biosynthesis IV	5.81E-01	4.17E-02
Chondroitin and Dermatan Biosynthesis	5.81E-01	7.69E-02
Arginine Degradation VI (Arginase 2 Pathway)	5.81E-01	6.25E-02
Acetyl-CoA Biosynthesis I (Pyruvate Dehydrogenase Complex)	5.81E-01	9.09E-02
Glycine Cleavage Complex	5.81E-01	6.67E-02
Superoxide Radicals Degradation	5.81E-01	1.25E-01
Ceramide Degradation	5.81E-01	7.14E-02
Salvage Pathways of Pyrimidine Deoxyribonucleotides	5.81E-01	5.56E-02
Nur77 Signaling in T Lymphocytes	5.39E-01	6.35E-02
Caveolar-mediated Endocytosis Signaling	5.32E-01	5.95E-02
Huntington's Disease Signaling	5.3E-01	5.42E-02
Polyamine Regulation in Colon Cancer	5.26E-01	6.9E-02
Pyrimidine Ribonucleotides Interconversion	5.26E-01	5.88E-02
Glycoaminoglycan-protein Linkage Region Biosynthesis	5.24E-01	6.67E-02
Aspartate Degradation II	5.24E-01	7.14E-02
Actin Nucleation by ARP-WASP Complex	5.22E-01	6.06E-02
Regulation of Cellular Mechanics by Calpain Protease	5.22E-01	5.56E-02
Androgen Signaling	5.08E-01	4.86E-02
Glioma Invasiveness Signaling	5.06E-01	6.67E-02
eNOS Signaling	5.01E-01	5.3E-02
TCA Cycle II (Eukaryotic)	5E-01	4.88E-02
SAPK/JNK Signaling	4.93E-01	5.88E-02
Ovarian Cancer Signaling	4.81E-01	5.63E-02
Sphingosine and Sphingosine-1-phosphate Metabolism	4.76E-01	4.76E-02
Citrulline Biosynthesis	4.76E-01	3.85E-02
Dopamine Degradation	4.75E-01	5.26E-02
Pyrimidine Ribonucleotides De Novo Biosynthesis	4.75E-01	4.17E-02
D-myo-inositol-5-phosphate Metabolism	4.53E-01	5.1E-02
3-phosphoinositide Degradation	4.43E-01	5.06E-02
Gap Junction Signaling	4.43E-01	5.11E-02
Folate Transformations I	4.36E-01	3.12E-02
iNOS Signaling	4.29E-01	5.66E-02
Telomerase Signaling	4.26E-01	5.83E-02
Activation of IRF by Cytosolic Pattern Recognition Receptors	4.2E-01	5.56E-02
Regulation of Actin-based Motility by Rho	4.17E-01	5.62E-02
Retinoic acid Mediated Apoptosis Signaling	4.07E-01	5.8E-02
Embryonic Stem Cell Differentiation into Cardiac Lineages	4E-01	1E-01
Ketolysis	4E-01	5.26E-02
Dolichyl-diphosphooligosaccharide Biosynthesis	4E-01	2.56E-02
Glycine Betaine Degradation	4E-01	4.35E-02
Sonic Hedgehog Signaling	3.72E-01	6.06E-02
Pancreatic Adenocarcinoma Signaling	3.59E-01	5E-02
Neuregulin Signaling	3.54E-01	4.9E-02
3-phosphoinositide Biosynthesis	3.53E-01	4.55E-02
Type I Diabetes Mellitus Signaling	3.5E-01	5E-02
Crosstalk between Dendritic Cells and Natural Killer Cells	3.45E-01	5.26E-02
Cleavage and Polyadenylation of Pre-mRNA	3.41E-01	8.33E-02
Hematopoiesis from Multipotent Stem Cells	3.41E-01	8.33E-02
Purine Nucleotides De Novo Biosynthesis II	3.41E-01	2.38E-02
Renal Cell Carcinoma Signaling	3.39E-01	5.41E-02
Basal Cell Carcinoma Signaling	3.39E-01	5.48E-02
Role of Tissue Factor in Cancer	3.34E-01	5.22E-02
Wnt/β-catenin Signaling	3.31E-01	5.17E-02
Small Cell Lung Cancer Signaling	3.28E-01	4.49E-02
Fatty Acid Activation	3.16E-01	5.26E-02
Choline Biosynthesis III	3.16E-01	4.55E-02
Cholesterol Biosynthesis I	3.16E-01	2.5E-02
Urate Biosynthesis/Inosine 5'-phosphate Degradation	3.16E-01	4.55E-02
Cholesterol Biosynthesis II (via 24,25-dihydrolanosterol)	3.16E-01	2.5E-02
Histamine Degradation	3.16E-01	3.45E-02
Cholesterol Biosynthesis III (via Desmosterol)	3.16E-01	2.5E-02
Tight Junction Signaling	3.11E-01	4.97E-02
Triacylglycerol Biosynthesis	3.09E-01	4.35E-02
Ethanol Degradation II	3.09E-01	4.65E-02
Ephrin B Signaling	3.09E-01	4.94E-02
Chondroitin Sulfate Biosynthesis	3.08E-01	4.29E-02
Inhibition of Angiogenesis by TSP1	2.95E-01	5.13E-02
Role of JAK2 in Hormone-like Cytokine Signaling	2.95E-01	5.56E-02
DNA Double-Strand Break Repair by Non-Homologous End Joining	2.93E-01	5.26E-02
Chondroitin Sulfate Degradation (Metazoa)	2.93E-01	4.35E-02
Superpathway of Citrulline Metabolism	2.93E-01	2.63E-02
Leukotriene Biosynthesis	2.93E-01	4E-02
Phenylalanine Degradation IV (Mammalian, via Side Chain)	2.93E-01	2.56E-02
γ-glutamyl Cycle	2.93E-01	3.7E-02
Fatty Acid α-oxidation	2.93E-01	4.76E-02
Vitamin-C Transport	2.93E-01	4.55E-02
Dopamine Receptor Signaling	2.9E-01	4.26E-02
Dermatan Sulfate Biosynthesis	2.87E-01	4.23E-02
Coagulation System	2.82E-01	5.26E-02
Cell Cycle Regulation by BTG Family Proteins	2.82E-01	5.56E-02
Stearate Biosynthesis I (Animals)	2.82E-01	4.08E-02
PTEN Signaling	2.81E-01	4.51E-02
p38 MAPK Signaling	2.81E-01	5.13E-02
Heparan Sulfate Biosynthesis	2.77E-01	4.11E-02
nNOS Signaling in Skeletal Muscle Cells	2.73E-01	3.23E-02
CDP-diacylglycerol Biosynthesis I	2.73E-01	3.7E-02
Dermatan Sulfate Degradation (Metazoa)	2.73E-01	4.35E-02
Cytotoxic T Lymphocyte-mediated Apoptosis of Target Cells	2.73E-01	4.88E-02
Acute Myeloid Leukemia Signaling	2.73E-01	4.88E-02
NRF2-mediated Oxidative Stress Response	2.71E-01	4.69E-02
Role of Wnt/GSK-3β Signaling in the Pathogenesis of Influenza	2.65E-01	4.94E-02
HGF Signaling	2.62E-01	4.76E-02
Antigen Presentation Pathway	2.57E-01	5E-02
Extrinsic Prothrombin Activation Pathway	2.55E-01	5E-02
Oxidative Ethanol Degradation III	2.55E-01	2.5E-02
Parkinson's Signaling	2.55E-01	6.25E-02
TREM1 Signaling	2.48E-01	4.23E-02
Phosphatidylglycerol Biosynthesis II (Non-plastidic)	2.38E-01	3.03E-02
Putrescine Degradation III	2.38E-01	3.33E-02
Netrin Signaling	2.35E-01	3.51E-02
Role of PKR in Interferon Induction and Antiviral Response	2.25E-01	4.35E-02
Cardiomyocyte Differentiation via BMP Receptors	2.22E-01	5E-02
Tryptophan Degradation X (Mammalian, via Tryptamine)	2.22E-01	3.45E-02
Purine Nucleotides Degradation II (Aerobic)	2.22E-01	2.86E-02
D-myo-inositol (1,4,5)-trisphosphate Degradation	2.22E-01	4.35E-02
Ethanol Degradation IV	2.22E-01	3.45E-02
Granzyme A Signaling	2.08E-01	5E-02
Molecules
CDC25C,CKS2,YWHAB,CCNB2,PLK1,null,CDK1,SKP2,CHEK1,CCNB1,TOP2A,PKMYT1,BRCA1,CHEK2
CDC45,RPA3,CDK5,CDT1,ORC6,RPA1,CHEK2,MCM4,MCM7
KIF23,CDC25C,CDC20,PTTG1,PRC1,CCNB2,PLK1,CDK1,CCNB1,FBXO5,HSP90AA1,PKMYT1,KIF11,CHEK2
PCNA,MSH6,RFC2,FEN1,RPA1,EXO1,RFC3
FANCG,BARD1,PLK1,RPA1,FANCL,CHEK1,RAD51,MSH6,RFC2,BRCA1,CHEK2,E2F2,RFC3
CDC25C,POLR2F,FANCG,TUBG1,BARD1,HDAC1,RPA1,FANCL,CDK1,CHEK1,CCNB1,RAD51,POLR2A,RFC2,MSH6,BRCA1,CHEK2,RFC3
PCNA,CDC25C,RFC2,PLK1,RPA1,BRCA1,CDK1,CHEK2,E2F2,CHEK1,RFC3
CDC20,UBE2N,null,DNAJA1,HSPA4,null,BRCA1,PSMC2,DNAJC22,DNAJC9,HSPH1,PSME2,TCEB2,null,DNAJB9,null,UBE2L6,SKP2,PSME1,UBE2G1,HSPA13,PSMA4,HSP90AA1,PSMC3,TAP2,HSPB1,UBE2C
PCNA,CCNE2,null,BRCA1,CDK1,CCNB1
PABPC1,RPL11,RPL24,RPL3,RPL17,RPL30,RPS13,RPL9,RPS11,RPS6,RPS27,null,RPS3A,RPL18A,null,UBA52,RPL19,RPS15A,RPL12,RPLP1,RPSA
TYMS,DUT,RRM2,DTYMK,RRM1
RAD51,CDC25C,SMC2,CCNB2,CBX5,BRCA1,CDK1,CHEK2,CHEK1,CCNB1
PABPC1,CCNA2,CCNE2,TOB1,null,SKP2
TUBB3,TUBA1A,TUBB6,TUBB4B,ACTB,TUBG1,ZYX,TUBA1C,TUBB,TUBA1B
CCNA2,CCNE2,null,SUV39H1,HDAC1,CCNB2,null,CDK1,E2F2,SKP2,CCNB1
CCNE2,CCNB2,BRCA1,CDK1,CCNB1
MAP4K2,CASP6,TRADD,IKBKG,RIPK1,CASP3,CASP2,CASP7
CASP6,TRADD,IKBKG,RIPK1,CASP3,CASP2,TNFRSF10B,CASP7,HSPB1
PDXK,NEK2,CDK5,MAP3K6,PIM1,SGK1,PLK1,TTK,CDK1
RAD51,POLA1,RPA1,BRCA1
EPN3,RAC2,TUBB3,MAP3K6,TUBB4B,ACTB,TUBG1,null,TUBB,TUBA1B,TUBA1A,TUBB6,RHOD,ZYX,TUBA1C,RHOF
PGK1,TPI1,null,ENO2,ALDOC
PGK1,null,ENO2,MDH1,ALDOC
CASP6,TRADD,IKBKG,RIPK1,CASP3,CASP7
CCNA2,CCNE2,CDK1,E2F2,SKP2
GSTM1,CCNE2,POLA1,CHEK1,CCNA2,null,MGST2,NEDD8,HSP90AA1,MGST3,CHEK2,MCM7,ALDH7A1,HSPB1
RPL11,CCNE2,null,SUV39H1,HDAC1,null,E2F2,SKP2
ACAT2,HMGCR,FNTB,HMGCS1
EPN3,MYH10,TUBB3,TUBB4B,ACTB,TUBG1,BMPR2,TUBB,TUBA1B,TUBA1A,TUBB6,ZYX,TUBA1C,TCF7L2
DPYSL2,CDK5,CFL1,RHOD,DPYSL3,DPYSL4,RHOF
ECHS1,ACAA1,SLC27A3,EHHADH,HSD17B4
CASP6,PCNA,null,TOPBP1,HDAC1,TNFRSF10B,BRCA1,CHEK2,null,CHEK1
ACAT2,EHHADH,HSD17B4
UROS,ALAD
GALT,GALK1
TYMS,SHMT1
UPRT,NEK2,CDK5,MAP3K6,PIM1,SGK1,PLK1,TTK,CDK1
EPN3,TUBB3,CLDN15,MAP3K6,TUBB4B,ACTB,TUBG1,YBX3,null,TUBB,TUBA1B,CLDN23,TUBA1A,TUBB6,TUBA1C
ACAT2,HMGCR,HMGCS1
PHGDH,SHMT1
HNRNPA1,XRCC6,HNRNPA2B1
ECHS1,ACAT2,EHHADH
UBE2G1,null,UBE2N,HSP90AA1,UBE2L6,LDHA,UBE2C
GSTM1,MGST2,GGH,MGST3
GGH
SUOX
NAPEPLD,MAPKAP1,PRKAB2,RPS13,RPS11,RPS6,RPS27,null,RPS3A,null,RHOD,RPS15A,RPS6KA2,RHOF,RPSA
PPP1R14C,CCNE2,TUBB3,TUBB4B,TUBG1,PPP1R11,TUBB,TUBA1B,CDK1,CALM1 (includes others),STMN1,TUBA1A,TUBB6,TUBA1C,E2F2
ACAT2,HMGCR,HMGCS1,SC5D
TPI1,ALDOC
HIBCH,ECHS1,EHHADH
RPS6,PABPC1,null,RPS27,RPS3A,null,EIF4EBP2,RPS13,RPS15A,null,RPS11,RPSA
UROS,ALAD
TRADD,IKBKG,SLC25A4,RIPK1,CASP3,null
HDAC1,DNMT1,RBBP4
ACAT2,EHHADH,HSD17B4
POLR2F,RPA3,POLR2A,RPA1
ASRGL1
AMD1
ALDH7A1
COMT
TST
GAMT
SHMT1
GAD1
ACAT2,HMGCS1
CASP6,CASP3,CASP7
SCD5,CYB5A
TUBB3,TUBA1A,TUBB6,TUBB4B,YWHAB,TUBG1,TUBA1C,TUBB,TUBA1B
ACTB,VPS36,SH3GLB1,LMNB1
AMD1
NUDT1
MAT2B
EHHADH
CASP6,IKBKG,CASP3,CASP2,LMNA,CDK1,CASP7
GALT,GALK1
DPYSL2,RAC2,UNC5A,SEMA6A,WNT16,SEMA4F,TUBB,CDK5,ECE2,RHOD,ADAM19,SRGAP2,TUBA1C,RTN4R,FZD2,TUBB3,CFL1,TUBB4B,GNA12,TUBG1,null,TUBA1B,EFNA4,TUBA1A,FZD4,TUBB6
SUV39H1,MAT2B
CASP6,NAAA,CASP3,RHOD,GNA12,CASP2,RHOF,CASP7
CASP6,CCNF,SH3GLB1,BRCA1
DPYSL2
HMOX2
PHGDH
DPYSL2
FNTB
OAT
null
SUV39H1,MAT2B,SUOX
CASP3,LMNB1
ID1,ID2,FZD4,BMPR2,ID3,FZD2,TCF7L2
YWHAB,SGK1,GNA12,MEF2D,RPS6KA2
RANGAP1,RAN
MGST2,MGST3
SLC27A3,CYB5A
CPT2,SLC27A3
SUV39H1,MAT2B
ETS1,PPP1R14C,RAC2,ELF4,H3F3A/H3F3B,YWHAB,PPP1R11,MKNK2,null,ELK3,HSPB1,ELF1
HSPA4,DNAJC9,SGK1,HSPH1,HSPA13,HSP90AA1,DNAJC22,DNAJB9,DNAJA1,HSPB1
CASP3,CASP7
CFL1,GNA12,ACTB,LPAR5,CDC42EP1,null,SEPT2,CDC42EP4
OAT
LDHA
ALDH7A1
ALDH7A1
QDPR
GAD1
SHMT1
GTF2B,POLR2F,POLR2A,TAF15
RAC2,CDC25C,CCNE2,CASP3,SUV39H1,GNA12,BMPR2,AURKA,CHEK1,CASP6,FZD4,null,null,RHOD,RHOF,BRCA1,FZD2,CHEK2,CASP7,E2F2
CDC25C,NUDT9,PPM1H,PTPN1,MDP1,PGAM4,SIRPA,NUDT1
CDC25C,NUDT9,PPM1H,PTPN1,MDP1,PGAM4,SIRPA,NUDT1
SIVA1,IKBKG,CASP3,MAP3K6
TSEN34,PDE4B,PDE6D
COMT,PECR,ALDH7A1
CCNE2,FZD4,BMPR2,DKK1,FZD2,TCF7L2
OAT
CHSY3
OAT
PDHB
GLDC
SOD1
NAAA
null
CALM1 (includes others),CASP3,MEF2D,HDAC1
CD55,FLOT2,ACTB,PTPN1,null
POLR2F,CASP3,SGK1,PACSIN1,HDAC1,STX1A,CASP6,HSPA4,POLR2A,CDK5,CASP2,STX16,CASP7
PSME1,PSME2
CTPS2,ENTPD3
XYLT2
MDH1
RHOD,GNA12,null,RHOF
CCNA2,CAST,null,CDK1
CALM1 (includes others),HSPA4,GTF2B,POLR2F,POLR2A,GNA12,HSP90AA1
RHOD,HMMR,PLAUR,RHOF
CCNA2,CALM1 (includes others),HSPA4,PRKAB2,CASP3,CHRNB1,LPAR5,HSP90AA1
IDH3A,MDH1
MAP4K2,RAC2,TRADD,RIPK1,GNA12,HNRNPK
RAD51,FZD4,SUV39H1,MSH6,WNT16,BRCA1,FZD2,TCF7L2
NAAA
OAT
COMT,ALDH7A1
CTPS2,ENTPD3
CDC25C,NUDT9,PPM1H,PTPN1,MDP1,PGAM4,SIRPA,NUDT1
CDC25C,NUDT9,PPM1H,PTPN1,MDP1,PGAM4,SIRPA,NUDT1
TUBB3,TUBA1A,TUBB6,TUBB4B,ACTB,TUBG1,TUBA1C,TUBB,TUBA1B
SHMT1
CALM1 (includes others),IKBKG,MYD88
ETS1,ELF4,HDAC1,HSP90AA1,ELK3,ELF1
IKBKG,RIPK1,PIN1,ADAR
RAC2,CFL1,RHOD,ACTB,RHOF
CASP3,CRABP2,TNFRSF10B,null
ISL1
ACAT2
null
SHMT1
CDK1,CCNB1
RAD51,NAPEPLD,SUV39H1,TGFA,E2F2,null
RPS6,CDK5,TGFA,HSP90AA1,null
CDC25C,NUDT9,PPM1H,PTPN1,MDP1,PGAM4,SIRPA,NUDT1
TRADD,IKBKG,RIPK1,CASP3,MYD88,GAD1
HLA-DRB4,MICB,FSCN1,ACTB,CD83
CSTF3
KITLG
IMPDH1
ETS1,SLC2A1,TGFA,TCEB2
FZD4,WNT16,FZD2,TCF7L2
CASP3,CFL1,GNA12,PLAUR,RPS6KA2,null
FZD4,HDAC1,BMPR2,WNT16,KREMEN2,PIN1,DKK1,FZD2,TCF7L2
CCNE2,IKBKG,SUV39H1,SKP2
SLC27A3
NAPEPLD
SC5D
IMPDH1
SC5D
ALDH7A1
SC5D
MYH10,CLDN23,CLDN15,LLGL1,ACTB,YBX3,CASK,CSTF3
AGPAT4,ELOVL1
PECR,ALDH7A1
RAC2,CFL1,GNA12,HNRNPK
XYLT2,CHSY3,CHST7
CD47,CASP3
PTPN1,SIRPA
XRCC6
HEXB
OAT
MGST2
SLC27A3
OPLAH
ALDH7A1
SLC2A1
PPP1R14C,COMT,PPP1R11,QDPR
XYLT2,CHSY3,CHST7
PROS1,PLAUR
CCNE2,E2F2
SLC27A3,ELOVL1
FGFR3,RAC2,IKBKG,CASP3,BMPR2,null
TRADD,H3F3A/H3F3B,MEF2D,MKNK2,RPS6KA2,HSPB1
XYLT2,CHST7,GLCE
CALM1 (includes others)
AGPAT4
HEXB
CASP6,HLA-DRB4,CASP3,CASP7
KITLG,PIM1,TCF7L2,PIM2
GSTM1,SOD1,DNAJC9,MGST2,ACTB,VCP,DNAJB9,DNAJA1,MGST3
FZD4,WNT16,FZD2,TCF7L2
ETS1,ELF4,MAP3K6,ELK3,ELF1
HLA-DRB4,TAP2
PROS1
ALDH7A1
CASP3
MYD88,LAT2,CD83
AGPAT4
ALDH7A1
RAC2,UNC5A
IKBKG,CASP3
BMPR2
ALDH7A1
IMPDH1
INPP1
ALDH7A1
HMGB2
