# Supplementary material for: Cancer stem cell-related gene expression as a potential biomarker of response for first-in-class imipridone ONC201 in solid tumors
Source: PLoS One. 2017 Aug 2;12(8):e0180541. doi: 10.1371/journal.pone.0180541 (PMC5540272; doi:10.1371/journal.pone.0180541)
Supplement: S5 Table — (XLS) [file pone.0180541.s005.xls]

## Sheet: Sheet0
		Prabhu VV et al Table S5
Ingenuity Canonical Pathways	-log(p-value)	Ratio
Cell Cycle: G2/M DNA Damage Checkpoint Regulation	8.95E00	4.58E-01
Mitotic Roles of Polo-Like Kinase	8.1E00	4.06E-01
Mismatch Repair in Eukaryotes	6.52E00	4.58E-01
GADD45 Signaling	6.46E00	5.71E-01
Cyclins and Cell Cycle Regulation	5.88E00	2.99E-01
Role of CHK Proteins in Cell Cycle Checkpoint Control	5.85E00	3.68E-01
ATM Signaling	5.28E00	3.44E-01
Hereditary Breast Cancer Signaling	5.28E00	2.6E-01
Role of BRCA1 in DNA Damage Response	5.15E00	3.23E-01
Cell Cycle Control of Chromosomal Replication	5.14E00	4.19E-01
Estrogen-mediated S-phase Entry	5E00	4.29E-01
Cleavage and Polyadenylation of Pre-mRNA	4.7E00	6.67E-01
Cell Cycle: G1/S Checkpoint Regulation	4.14E00	2.97E-01
Pyrimidine Deoxyribonucleotides De Novo Biosynthesis I	4.02E00	2.35E-01
Aryl Hydrocarbon Receptor Signaling	3.68E00	2.06E-01
DNA damage-induced 14-3-3σ Signaling	3.64E00	4.29E-01
Spermine and Spermidine Degradation I	3.59E00	2.86E-01
Putrescine Degradation III	3.49E00	2.76E-01
Mitochondrial Dysfunction	3.31E00	1.7E-01
Ethanol Degradation IV	3.27E00	2.86E-01
Glutaryl-CoA Degradation	2.97E00	2.61E-01
Purine Nucleotides De Novo Biosynthesis II	2.97E00	1.46E-01
Superpathway of Cholesterol Biosynthesis	2.95E00	1.19E-01
Oxidative Ethanol Degradation III	2.89E00	1.79E-01
Protein Ubiquitination Pathway	2.81E00	1.84E-01
Estrogen Receptor Signaling	2.73E00	2.07E-01
RAN Signaling	2.69E00	3.04E-01
Apoptosis Signaling	2.57E00	2.23E-01
Molecular Mechanisms of Cancer	2.5E00	1.61E-01
Cholesterol Biosynthesis I	2.5E00	1.5E-01
Cholesterol Biosynthesis II (via 24,25-dihydrolanosterol)	2.5E00	1.5E-01
Cholesterol Biosynthesis III (via Desmosterol)	2.5E00	1.5E-01
Antiproliferative Role of TOB in T Cell Signaling	2.47E00	3.46E-01
mTOR Signaling	2.4E00	1.78E-01
Glycolysis I	2.4E00	2.05E-01
Prostate Cancer Signaling	2.35E00	1.98E-01
Breast Cancer Regulation by Stathmin1	2.33E00	1.8E-01
tRNA Charging	2.23E00	1.36E-01
Pancreatic Adenocarcinoma Signaling	2.21E00	1.93E-01
Sucrose Degradation V (Mammalian)	2.19E00	2.22E-01
Heme Biosynthesis from Uroporphyrinogen-III I	2.14E00	2.73E-01
EIF2 Signaling	2.08E00	1.75E-01
Rac Signaling	2.05E00	1.8E-01
Cell Cycle Regulation by BTG Family Proteins	2.03E00	2.78E-01
Ethanol Degradation II	2.02E00	2.25E-01
Chronic Myeloid Leukemia Signaling	2E00	1.94E-01
Integrin Signaling	1.99E00	1.76E-01
Tryptophan Degradation X (Mammalian, via Tryptamine)	1.98E00	2.22E-01
3-phosphoinositide Biosynthesis	1.97E00	1.64E-01
Renal Cell Carcinoma Signaling	1.96E00	2.19E-01
p53 Signaling	1.95E00	2.08E-01
Ubiquinol-10 Biosynthesis (Eukaryotic)	1.93E00	1.72E-01
Histamine Degradation	1.93E00	1.79E-01
Dopamine Degradation	1.93E00	2E-01
Glioma Signaling	1.9E00	1.8E-01
Regulation of Actin-based Motility by Rho	1.89E00	2.02E-01
3-phosphoinositide Degradation	1.86E00	1.69E-01
PI3K/AKT Signaling	1.84E00	1.69E-01
Noradrenaline and Adrenaline Degradation	1.82E00	1.84E-01
Telomerase Signaling	1.8E00	2.02E-01
IGF-1 Signaling	1.8E00	1.9E-01
Spliceosomal Cycle	1.8E00	2.22E-01
Superpathway of Inositol Phosphate Compounds	1.8E00	1.48E-01
D-myo-inositol (1,4,5,6)-Tetrakisphosphate Biosynthesis	1.78E00	1.69E-01
D-myo-inositol (3,4,5,6)-tetrakisphosphate Biosynthesis	1.78E00	1.69E-01
Fatty Acid α-oxidation	1.76E00	2.5E-01
Germ Cell-Sertoli Cell Junction Signaling	1.76E00	1.78E-01
Regulation of Cellular Mechanics by Calpain Protease	1.76E00	1.83E-01
Regulation of eIF4 and p70S6K Signaling	1.72E00	1.6E-01
Heme Biosynthesis II	1.72E00	1.74E-01
TCA Cycle II (Eukaryotic)	1.7E00	1.71E-01
Gluconeogenesis I	1.7E00	1.49E-01
Actin Nucleation by ARP-WASP Complex	1.69E00	1.97E-01
Stearate Biosynthesis I (Animals)	1.65E00	1.88E-01
HMGB1 Signaling	1.65E00	1.92E-01
NRF2-mediated Oxidative Stress Response	1.64E00	1.69E-01
DNA Double-Strand Break Repair by Homologous Recombination	1.62E00	2.94E-01
Tryptophan Degradation III (Eukaryotic)	1.59E00	1.3E-01
Semaphorin Signaling in Neurons	1.58E00	2.31E-01
Small Cell Lung Cancer Signaling	1.52E00	1.7E-01
Non-Small Cell Lung Cancer Signaling	1.52E00	1.77E-01
Antigen Presentation Pathway	1.5E00	2.25E-01
Telomere Extension by Telomerase	1.49E00	2.94E-01
Methionine Degradation I (to Homocysteine)	1.49E00	2.17E-01
DNA Methylation and Transcriptional Repression Signaling	1.49E00	2.61E-01
CNTF Signaling	1.47E00	2.12E-01
Remodeling of Epithelial Adherens Junctions	1.47E00	2.12E-01
AMPK Signaling	1.45E00	1.45E-01
ErbB Signaling	1.45E00	1.95E-01
D-myo-inositol-5-phosphate Metabolism	1.42E00	1.57E-01
Pyrimidine Ribonucleotides Interconversion	1.39E00	1.82E-01
Granzyme B Signaling	1.37E00	3.12E-01
Superpathway of Geranylgeranyldiphosphate Biosynthesis I (via Mevalonate)	1.37E00	1.47E-01
Estrogen-Dependent Breast Cancer Signaling	1.36E00	1.81E-01
Pyridoxal 5'-phosphate Salvage Pathway	1.36E00	1.81E-01
PRPP Biosynthesis I	1.36E00	2.86E-01
5-aminoimidazole Ribonucleotide Biosynthesis I	1.36E00	1.11E-01
Glutathione Biosynthesis	1.36E00	1.82E-01
D-glucuronate Degradation I	1.36E00	1.54E-01
Inosine-5'-phosphate Biosynthesis II	1.36E00	1.25E-01
SAPK/JNK Signaling	1.32E00	1.68E-01
Glioma Invasiveness Signaling	1.3E00	2E-01
Polyamine Regulation in Colon Cancer	1.3E00	2.07E-01
Acute Myeloid Leukemia Signaling	1.29E00	1.83E-01
IL-8 Signaling	1.27E00	1.52E-01
Cysteine Biosynthesis III (mammalia)	1.27E00	1.67E-01
Mevalonate Pathway I	1.26E00	1.54E-01
14-3-3-mediated Signaling	1.25E00	1.75E-01
Myc Mediated Apoptosis Signaling	1.25E00	2E-01
PDGF Signaling	1.25E00	1.76E-01
Salvage Pathways of Pyrimidine Ribonucleotides	1.22E00	1.57E-01
Pyrimidine Ribonucleotides De Novo Biosynthesis	1.21E00	1.28E-01
CXCR4 Signaling	1.21E00	1.55E-01
Induction of Apoptosis by HIV1	1.2E00	1.88E-01
Neuregulin Signaling	1.19E00	1.6E-01
D-myo-inositol (1,4,5)-trisphosphate Degradation	1.17E00	2.17E-01
Phosphatidylethanolamine Biosynthesis II	1.16E00	1.67E-01
FAK Signaling	1.15E00	1.58E-01
Ceramide Signaling	1.13E00	1.69E-01
Melanoma Signaling	1.12E00	1.96E-01
Insulin Receptor Signaling	1.12E00	1.59E-01
IL-15 Signaling	1.11E00	1.79E-01
Thrombopoietin Signaling	1.09E00	1.75E-01
Pentose Phosphate Pathway (Oxidative Branch)	1.09E00	2E-01
Heme Degradation	1.09E00	1.82E-01
Branched-chain α-keto acid Dehydrogenase Complex	1.09E00	2.22E-01
Phenylethylamine Degradation I	1.09E00	1.82E-01
Proline Biosynthesis I	1.09E00	1.43E-01
Arginine Degradation I (Arginase Pathway)	1.09E00	1.54E-01
Lipid Antigen Presentation by CD1	1.09E00	1.85E-01
GM-CSF Signaling	1.07E00	1.79E-01
EGF Signaling	1.05E00	1.77E-01
Phenylalanine Degradation IV (Mammalian, via Side Chain)	1.05E00	1.03E-01
Assembly of RNA Polymerase II Complex	1.03E00	1.79E-01
Androgen Signaling	1.02E00	1.37E-01
p70S6K Signaling	9.82E-01	1.56E-01
IL-3 Signaling	9.71E-01	1.76E-01
CCR3 Signaling in Eosinophils	9.58E-01	1.59E-01
Ketogenesis	9.12E-01	1.5E-01
Proline Biosynthesis II (from Arginine)	9.1E-01	1E-01
Thioredoxin Pathway	9.1E-01	2.5E-01
Glycerol Degradation I	9.1E-01	1.67E-01
dTMP De Novo Biosynthesis	9.1E-01	1.43E-01
Folate Polyglutamylation	9.1E-01	1.18E-01
Acetate Conversion to Acetyl-CoA	9.1E-01	1.82E-01
Role of Tissue Factor in Cancer	9.04E-01	1.61E-01
IL-2 Signaling	9.02E-01	1.72E-01
NF-κB Activation by Viruses	9E-01	1.59E-01
Thio-molybdenum Cofactor Biosynthesis	8.98E-01	2E-01
Acyl Carrier Protein Metabolism	8.98E-01	1.67E-01
Acetyl-CoA Biosynthesis III (from Citrate)	8.98E-01	1.25E-01
Lipoate Salvage and Modification	8.98E-01	1.67E-01
Asparagine Biosynthesis I	8.98E-01	1.25E-01
Oncostatin M Signaling	8.88E-01	2E-01
Antiproliferative Role of Somatostatin Receptor 2	8.86E-01	1.62E-01
CDK5 Signaling	8.86E-01	1.6E-01
TNFR1 Signaling	8.8E-01	1.73E-01
JAK/Stat Signaling	8.75E-01	1.71E-01
Neurotrophin/TRK Signaling	8.75E-01	1.6E-01
Huntington's Disease Signaling	8.65E-01	1.4E-01
Aldosterone Signaling in Epithelial Cells	8.56E-01	1.44E-01
Cdc42 Signaling	8.49E-01	1.37E-01
Nucleotide Excision Repair Pathway	8.38E-01	2E-01
Virus Entry via Endocytic Pathways	8.26E-01	1.52E-01
Actin Cytoskeleton Signaling	8.23E-01	1.36E-01
Fatty Acid β-oxidation I	8.19E-01	1.36E-01
Acyl-CoA Hydrolysis	8.14E-01	2.14E-01
ERK5 Signaling	8.14E-01	1.69E-01
Systemic Lupus Erythematosus Signaling	8.1E-01	1.23E-01
ErbB2-ErbB3 Signaling	7.87E-01	1.69E-01
Arginine Biosynthesis IV	7.71E-01	8.33E-02
Superpathway of Serine and Glycine Biosynthesis I	7.71E-01	1.11E-01
Arginine Degradation VI (Arginase 2 Pathway)	7.71E-01	1.25E-01
Glycine Cleavage Complex	7.71E-01	1.33E-01
Selenocysteine Biosynthesis II (Archaea and Eukaryotes)	7.71E-01	1.18E-01
Superoxide Radicals Degradation	7.71E-01	2.5E-01
Adenine and Adenosine Salvage III	7.71E-01	1.25E-01
Ceramide Degradation	7.71E-01	1.43E-01
Zymosterol Biosynthesis	7.71E-01	9.09E-02
Paxillin Signaling	7.7E-01	1.45E-01
Superpathway of Methionine Degradation	7.68E-01	9.38E-02
Superpathway of D-myo-inositol (1,4,5)-trisphosphate Metabolism	7.48E-01	1.52E-01
FLT3 Signaling in Hematopoietic Progenitor Cells	7.44E-01	1.64E-01
Valine Degradation I	7.33E-01	1.14E-01
Androgen Biosynthesis	7.3E-01	1.25E-01
fMLP Signaling in Neutrophils	7.22E-01	1.33E-01
ErbB4 Signaling	7.18E-01	1.56E-01
Angiopoietin Signaling	7.15E-01	1.49E-01
Type I Diabetes Mellitus Signaling	6.94E-01	1.37E-01
UVB-Induced MAPK Signaling	6.89E-01	1.67E-01
LPS-stimulated MAPK Signaling	6.85E-01	1.48E-01
Ephrin B Signaling	6.85E-01	1.48E-01
Glucocorticoid Receptor Signaling	6.71E-01	1.27E-01
PAK Signaling	6.63E-01	1.32E-01
Phosphatidylcholine Biosynthesis I	6.61E-01	1.18E-01
Inositol Pyrophosphates Biosynthesis	6.61E-01	1.25E-01
Mineralocorticoid Biosynthesis	6.61E-01	1.11E-01
Aspartate Degradation II	6.61E-01	1.43E-01
Choline Biosynthesis III	6.56E-01	1.36E-01
Vitamin-C Transport	6.56E-01	1.36E-01
Agrin Interactions at Neuromuscular Junction	6.56E-01	1.62E-01
Phospholipase C Signaling	6.54E-01	1.29E-01
Signaling by Rho Family GTPases	6.45E-01	1.31E-01
ERK/MAPK Signaling	6.37E-01	1.37E-01
TWEAK Signaling	6.34E-01	1.58E-01
Triacylglycerol Biosynthesis	6.34E-01	1.3E-01
GDNF Family Ligand-Receptor Interactions	6.28E-01	1.51E-01
Mechanisms of Viral Exit from Host Cells	6.27E-01	1.56E-01
Neuroprotective Role of THOP1 in Alzheimer's Disease	6.27E-01	1.3E-01
β-alanine Degradation I	6.26E-01	1E-01
Guanine and Guanosine Salvage I	6.26E-01	1.11E-01
Lipoate Biosynthesis and Incorporation II	6.26E-01	1E-01
All-trans-decaprenyl Diphosphate Biosynthesis	6.26E-01	1.67E-01
Proline Degradation	6.26E-01	1.43E-01
Choline Degradation I	6.26E-01	1.43E-01
L-DOPA Degradation	6.26E-01	7.69E-02
S-methyl-5-thio-α-D-ribose 1-phosphate Degradation	6.26E-01	6.67E-02
Palmitate Biosynthesis I (Animals)	6.26E-01	2.78E-02
L-cysteine Degradation III	6.26E-01	1.11E-01
4-hydroxyproline Degradation I	6.26E-01	7.14E-02
Thiosulfate Disproportionation III (Rhodanese)	6.26E-01	1.67E-01
Glycerol-3-phosphate Shuttle	6.26E-01	1.25E-01
Fatty Acid Biosynthesis Initiation II	6.26E-01	1.43E-01
Glycine Biosynthesis I	6.26E-01	1.67E-01
Glutamate Dependent Acid Resistance	6.26E-01	2.5E-01
Role of IL-17A in Arthritis	6.24E-01	1.43E-01
Xenobiotic Metabolism Signaling	6.14E-01	1.36E-01
TGF-β Signaling	6.1E-01	1.46E-01
Tec Kinase Signaling	6.04E-01	1.22E-01
IL-9 Signaling	5.95E-01	1.5E-01
IL-1 Signaling	5.92E-01	1.31E-01
Isoleucine Degradation I	5.91E-01	1.03E-01
Superpathway of Citrulline Metabolism	5.91E-01	7.89E-02
γ-glutamyl Cycle	5.91E-01	1.11E-01
Sphingosine and Sphingosine-1-phosphate Metabolism	5.72E-01	9.52E-02
Citrulline Biosynthesis	5.72E-01	7.69E-02
Salvage Pathways of Pyrimidine Deoxyribonucleotides	5.72E-01	1E-01
Glucocorticoid Biosynthesis	5.72E-01	1.11E-01
Hypoxia Signaling in the Cardiovascular System	5.7E-01	1.56E-01
Fcγ Receptor-mediated Phagocytosis in Macrophages and Monocytes	5.69E-01	1.37E-01
TR/RXR Activation	5.63E-01	1.35E-01
α-Adrenergic Signaling	5.63E-01	1.25E-01
UVC-Induced MAPK Signaling	5.59E-01	1.67E-01
Cholecystokinin/Gastrin-mediated Signaling	5.55E-01	1.42E-01
Glioblastoma Multiforme Signaling	5.45E-01	1.29E-01
Gαq Signaling	5.45E-01	1.27E-01
RANK Signaling in Osteoclasts	5.4E-01	1.38E-01
Cytotoxic T Lymphocyte-mediated Apoptosis of Target Cells	5.27E-01	1.32E-01
T Cell Receptor Signaling	5.27E-01	1.3E-01
Death Receptor Signaling	5.11E-01	1.43E-01
B Cell Receptor Signaling	5.04E-01	1.31E-01
CD27 Signaling in Lymphocytes	5.04E-01	1.43E-01
Prolactin Signaling	5.03E-01	1.38E-01
Assembly of RNA Polymerase I Complex	4.98E-01	1.54E-01
Leucine Degradation I	4.98E-01	7.69E-02
Folate Transformations I	4.98E-01	6.25E-02
Role of p14/p19ARF in Tumor Suppression	4.85E-01	1.56E-01
BMP signaling pathway	4.81E-01	1.36E-01
VEGF Signaling	4.78E-01	1.29E-01
Endometrial Cancer Signaling	4.77E-01	1.4E-01
Serotonin Degradation	4.77E-01	1.16E-01
L-carnitine Biosynthesis	4.77E-01	7.69E-02
Diphthamide Biosynthesis	4.77E-01	7.69E-02
NADH Repair	4.77E-01	1.11E-01
Methylglyoxal Degradation I	4.77E-01	9.09E-02
1,25-dihydroxyvitamin D3 Biosynthesis	4.77E-01	1E-01
Tetrahydrobiopterin Biosynthesis I	4.77E-01	9.09E-02
Hypusine Biosynthesis	4.77E-01	2E-01
Thyroid Hormone Biosynthesis	4.77E-01	1.43E-01
Oxidized GTP and dGTP Detoxification	4.77E-01	9.09E-02
Tetrahydrobiopterin Biosynthesis II	4.77E-01	7.69E-02
Glutamate Degradation II	4.77E-01	1E-01
S-adenosyl-L-methionine Biosynthesis	4.77E-01	1.25E-01
L-serine Degradation	4.77E-01	1.67E-01
Aspartate Biosynthesis	4.77E-01	1.43E-01
Erythropoietin Signaling	4.71E-01	1.28E-01
Role of JAK1 and JAK3 in γc Cytokine Signaling	4.62E-01	1.38E-01
Dopamine Receptor Signaling	4.59E-01	1.17E-01
4-1BB Signaling in T Lymphocytes	4.51E-01	1.39E-01
Chemokine Signaling	4.49E-01	1.39E-01
Tumoricidal Function of Hepatic Natural Killer Cells	4.43E-01	1.67E-01
HER-2 Signaling in Breast Cancer	4.39E-01	1.38E-01
Regulation of IL-2 Expression in Activated and Anergic T Lymphocytes	4.39E-01	1.25E-01
Granzyme A Signaling	4.37E-01	1.67E-01
Glutathione Redox Reactions I	4.37E-01	1.25E-01
γ-linolenate Biosynthesis II (Animals)	4.37E-01	1.25E-01
Mitochondrial L-carnitine Shuttle Pathway	4.37E-01	1.36E-01
Oleate Biosynthesis II (Animals)	4.36E-01	1.25E-01
Pentose Phosphate Pathway	4.36E-01	9.09E-02
Glycine Betaine Degradation	4.36E-01	8.7E-02
HGF Signaling	4.32E-01	1.33E-01
Docosahexaenoic Acid (DHA) Signaling	4.31E-01	1.22E-01
Melanocyte Development and Pigmentation Signaling	4.3E-01	1.32E-01
Ovarian Cancer Signaling	4.23E-01	1.28E-01
CD40 Signaling	4.17E-01	1.3E-01
HIF1α Signaling	4.15E-01	1.33E-01
CTLA4 Signaling in Cytotoxic T Lymphocytes	4.11E-01	1.25E-01
Renin-Angiotensin Signaling	4.09E-01	1.2E-01
Sphingosine-1-phosphate Signaling	4.09E-01	1.26E-01
Toll-like Receptor Signaling	4.05E-01	1.29E-01
Natural Killer Cell Signaling	3.94E-01	1.29E-01
IL-4 Signaling	3.89E-01	1.28E-01
Glycogen Degradation III	3.83E-01	1.18E-01
Thrombin Signaling	3.83E-01	1.23E-01
Uracil Degradation II (Reductive)	3.79E-01	9.09E-02
Serine Biosynthesis	3.79E-01	7.69E-02
Eumelanin Biosynthesis	3.79E-01	9.09E-02
Myo-inositol Biosynthesis	3.79E-01	1.25E-01
Thymine Degradation	3.79E-01	9.09E-02
Geranylgeranyldiphosphate Biosynthesis	3.79E-01	1.25E-01
Biotin-carboxyl Carrier Protein Assembly	3.79E-01	6.67E-02
Melatonin Degradation II	3.79E-01	8.33E-02
Trans, trans-farnesyl Diphosphate Biosynthesis	3.79E-01	1.11E-01
Rapoport-Luebering Glycolytic Shunt	3.79E-01	1.11E-01
L-cysteine Degradation I	3.79E-01	9.09E-02
Lactose Degradation III	3.79E-01	1.43E-01
Molybdenum Cofactor Biosynthesis	3.79E-01	6.67E-02
FcγRIIB Signaling in B Lymphocytes	3.79E-01	1.09E-01
Role of IL-17F in Allergic Inflammatory Airway Diseases	3.79E-01	1.36E-01
Ephrin Receptor Signaling	3.77E-01	1.15E-01
Mouse Embryonic Stem Cell Pluripotency	3.72E-01	1.31E-01
IL-17 Signaling	3.7E-01	1.35E-01
Sertoli Cell-Sertoli Cell Junction Signaling	3.65E-01	1.2E-01
Autoimmune Thyroid Disease Signaling	3.64E-01	9.09E-02
1D-myo-inositol Hexakisphosphate Biosynthesis II (Mammalian)	3.59E-01	1.07E-01
D-myo-inositol (1,3,4)-trisphosphate Biosynthesis	3.59E-01	1.2E-01
Gap Junction Signaling	3.49E-01	1.16E-01
Amyloid Processing	3.48E-01	1.3E-01
VEGF Family Ligand-Receptor Interactions	3.19E-01	1.31E-01
Fc Epsilon RI Signaling	3.11E-01	1.28E-01
Pyruvate Fermentation to Lactate	3.09E-01	1.11E-01
Tetrahydrofolate Salvage from 5,10-methenyltetrahydrofolate	3.09E-01	1E-01
Tetrapyrrole Biosynthesis II	3.09E-01	7.69E-02
NAD Salvage Pathway III	3.09E-01	9.09E-02
Lysine Degradation II	3.09E-01	5.26E-02
Lysine Degradation V	3.09E-01	3.57E-02
Citrulline-Nitric Oxide Cycle	3.09E-01	6.25E-02
Galactose Degradation I (Leloir Pathway)	3.09E-01	6.25E-02
Glutamate Degradation III (via 4-aminobutyrate)	3.09E-01	8.33E-02
PI3K Signaling in B Lymphocytes	3.08E-01	1.19E-01
Role of PI3K/AKT Signaling in the Pathogenesis of Influenza	3.07E-01	1.14E-01
Production of Nitric Oxide and Reactive Oxygen Species in Macrophages	3.01E-01	1.09E-01
Fatty Acid Activation	2.99E-01	1.05E-01
Dermatan Sulfate Degradation (Metazoa)	2.99E-01	9.52E-02
Bile Acid Biosynthesis, Neutral Pathway	2.99E-01	3.45E-02
PKCθ Signaling in T Lymphocytes	2.98E-01	1.03E-01
Sonic Hedgehog Signaling	2.94E-01	1.21E-01
Primary Immunodeficiency Signaling	2.93E-01	9.09E-02
Estrogen Biosynthesis	2.93E-01	1.04E-01
Notch Signaling	2.93E-01	1.22E-01
Calcium-induced T Lymphocyte Apoptosis	2.91E-01	1.06E-01
Bladder Cancer Signaling	2.74E-01	1.24E-01
P2Y Purigenic Receptor Signaling Pathway	2.74E-01	1.09E-01
Lymphotoxin β Receptor Signaling	2.73E-01	1.17E-01
DNA Double-Strand Break Repair by Non-Homologous End Joining	2.65E-01	1.05E-01
nNOS Signaling in Skeletal Muscle Cells	2.65E-01	7.69E-02
Colanic Acid Building Blocks Biosynthesis	2.65E-01	5.56E-02
UVA-Induced MAPK Signaling	2.61E-01	1.21E-01
Reelin Signaling in Neurons	2.6E-01	1.22E-01
Urea Cycle	2.55E-01	5E-02
Chondroitin and Dermatan Biosynthesis	2.55E-01	7.69E-02
Acetyl-CoA Biosynthesis I (Pyruvate Dehydrogenase Complex)	2.55E-01	9.09E-02
UDP-N-acetyl-D-glucosamine Biosynthesis II	2.55E-01	5.88E-02
Purine Ribonucleosides Degradation to Ribose-1-phosphate	2.55E-01	5.56E-02
Glycogen Biosynthesis II (from UDP-D-Glucose)	2.55E-01	8.33E-02
Pregnenolone Biosynthesis	2.55E-01	7.69E-02
GDP-mannose Biosynthesis	2.55E-01	7.69E-02
Allograft Rejection Signaling	2.53E-01	8.33E-02
Netrin Signaling	2.53E-01	9.43E-02
CDP-diacylglycerol Biosynthesis I	2.35E-01	7.41E-02
Molecules
CDC25C,YWHAE,CKS2,YWHAB,WEE1,CUL1,CCNB2,PLK1,SKP1,CDK1,SKP2,CHEK1,CCNB1,YWHAQ,CDC25B,GADD45A,CDKN1A,TOP2A,PKMYT1,RPS6KA1,SFN,BRCA1
KIF23,PPP2CA,PTTG1,PPP2R5B,CDC7,CCNB2,CDC25B,PLK4,HSP90AB1,RAD21,CDC25A,SMC3,CDC25C,ESPL1,WEE1,PRC1,PLK1,ANAPC7,CDK1,CCNB1,SLK,HSP90AA1,PKMYT1,FBXO5,PPP2R1B,KIF11
PCNA,RFC4,MSH6,RFC2,FEN1,RFC1,RPA1,RFC5,POLD1,EXO1,RFC3
PCNA,CCNE2,CCNE1,CCND2,GADD45A,CCND3,CDKN1A,MAP3K4,BRCA1,CDK1,CDK2,CCNB1
RAF1,PA2G4,PPP2CA,SUV39H1,CUL1,PPP2R5B,CDKN2C,CCNB2,SKP1,CCNA2,CCND3,E2F2,CDC25A,CCNE2,E2F4,TFDP1,HDAC2,WEE1,CDK1,CCNB1,SKP2,CCNE1,CCND2,CDKN1A,PPP2R1B,CDK2
E2F4,CDC25C,PPP2CA,PPP2R5B,RPA1,RFC1,PLK1,RFC5,CDK1,CHEK1,PCNA,RFC4,RAD17,CDKN1A,RFC2,BRCA1,PPP2R1B,E2F2,CDK2,RFC3,CDC25A
MAP2K4,SMC3,CDC25C,TRIM28,CCNB2,TDP1,CDK1,CHEK1,CCNB1,RAD51,BRAT1,SMC2,GADD45A,FANCD2,H2AFX,CDKN1A,BID,BLM,BRCA1,CDK2,CDC25A
PIK3R1,HRAS,PIK3R4,SMARCA4,CHEK1,RAD51,POLR2C,GADD45A,FANCD2,PIK3C3,RFC2,BLM,BRCA1,CDC25C,HDAC2,RRAS,WEE1,TUBG1,RFC1,RPA1,RFC5,CDK1,CCNB1,POLR2L,RFC4,POLR2E,SMARCA2,H2AFX,CDKN1A,MSH6,SFN,RFC3
E2F4,ATRIP,RPA1,RFC1,PLK1,RBL1,RFC5,SMARCA4,CHEK1,RAD51,GADD45A,FANCD2,RFC4,SMARCA2,CDKN1A,MSH6,RFC2,BLM,BRCA1,E2F2,RFC3
MCM5,MCM6,CDC45,ORC2,CDT1,CDC7,RPA1,MCM4,RPA2,MCM3,MCM2,CDK2,MCM7
CCNA2,CCNE2,E2F4,CCNE1,TFDP1,CDKN1A,RBL1,CDK1,E2F2,CDK2,SKP2,CDC25A
CPSF6,NUDT21,PABPN1,CSTF2,CPSF3,CSTF3,CPSF4,WDR33
CCNE2,E2F4,PA2G4,TFDP1,HDAC2,SUV39H1,CUL1,RBL1,SKP1,SKP2,CCNE1,MAX,CCND2,CCND3,CDKN1A,GNL3,E2F2,CDK2,CDC25A
TYMS,DUT,NME1,RRM2B,RRM2,NME2,NME7,RRM1
ALDH4A1,MAPK1,POLA1,PTGES3,SMARCA4,CHEK1,TGM2,CTSD,GSTT1,CCNA2,CCND3,SP1,HSP90AB1,ALDH3A2,NFE2L2,ALDH6A1,GSTK1,ALDH1B1,CCNE2,TFDP1,NQO1,SLC35A2,NFKB2,ALDH9A1,CCNE1,CCND2,CDKN1A,HSP90AA1,ALDH18A1,NFIB,CDK2,MCM7
CCNE2,CCNE1,RAD17,CCNB2,SFN,BRCA1,CDK1,CDK2,CCNB1
SAT1,SAT2,PAOX,SMOX
ALDH4A1,ALDH1B1,ALDH2,ALDH3A2,SAT1,SAT2,SMOX,ALDH9A1
MAP2K4,HSD17B10,COX7B,NDUFA9,APH1B,ATP5D,PRDX5,COX7A2L,ATP5G2,NDUFB9,GPD2,ATP5G1,NDUFAB1,CYB5R3,ATPAF1,NDUFS2,UQCRFS1,ATP5G3,AIFM1,SDHA,NDUFB3,SURF1,SDHC,NDUFS3,APP,PRDX3,NDUFA6,CAT,ATPAF2,CYCS,TXNRD2,UQCRQ
ALDH4A1,ALDH1B1,ALDH2,ACSL3,ALDH3A2,CAT,ACSS2,ALDH9A1
HSD17B10,L3HYPDH,ACAT2,HADH,GCDH,HSD17B8
ADSSL1,IMPDH1,PAICS,PFAS,PPAT,ATIC
EBP,DHCR7,ACAT2,DHCR24,IDI1,MVK,MSMO1,TM7SF2,HMGCS1,SC5D
ALDH4A1,ALDH1B1,ALDH2,ACSL3,ALDH3A2,ACSS2,ALDH9A1
PSMA3,HSPA14,USP5,UBE2D2,UBE2V2,DNAJB2,PSMB8,SKP1,USP48,USP7,HSPA4,UCHL5,BRCA1,PSMA2,BIRC3,DNAJB12,PSMD5,PSMD3,TCEB2,SKP2,HSPA8,PSMD11,UBE2G1,RBX1,PSMA4,HSP90AA1,PSMD1,UBE2N,DNAJC12,CUL1,TAP1,USP13,HSP90AB1,PSMC6,USP16,HSPE1,MED20,HLA-B,HSPD1,USP1,DNAJB9,UBE2L6,PSMD8,NEDD4,PSMC1,UBE2J1,USP4,USP37,UBA1
RAF1,MAPK1,HRAS,TAF10,SMARCA4,G6PC3,CTBP1,POLR2C,PCK2,THRAP3,GTF2H5,MAP2K1,TAF9,PELP1,MED20,RRAS,GTF2F1,HNRNPD,MED14,POLR2L,TAF6L,H3F3A/H3F3B,TAF5,POLR2E,NCOA1,MED24,MED4,TAF15
KPNA3,CSE1L,KPNA2,RANGAP1,RAN,XPO1,RANBP1
MAP2K4,CAPN5,RAF1,MAPK1,RRAS,HRAS,LMNA,NFKB2,CDK1,ACIN1,CASP2,BID,DFFB,CAPN2,RPS6KA1,CYCS,DIABLO,MAP2K1,BIRC3,MCL1,AIFM1
MAP2K4,GAB2,RAF1,JAK1,MAPK1,APH1B,SUV39H1,PIK3R1,HRAS,CDKN2C,ARHGEF1,RBL1,PIK3R4,CCND3,RHOB,GNA13,BRCA1,BIRC3,E2F2,CDC25A,RND2,E2F4,CCNE2,TFDP1,RRAS,AURKA,NFKB2,TCF3,RAC3,DAXX,MAX,CCND2,RND3,MAP2K3,DIABLO,CYCS,CDK2,FYN,PA2G4,CRK,SMAD5,CHEK1,CDC25B,FANCD2,RHOT1,RHOD,PIK3C3,PRKAR1B,BID,MAP2K1,PAK4,CDC25C,PAK6,HAT1,GNA12,ADCY6,CCNE1,PRKCI,FZD4,CDKN1A
EBP,DHCR7,DHCR24,MSMO1,TM7SF2,SC5D
EBP,DHCR7,DHCR24,MSMO1,TM7SF2,SC5D
EBP,DHCR7,DHCR24,MSMO1,TM7SF2,SC5D
CCNA2,CCNE2,CCNE1,MAPK1,CUL1,RPS6KA1,SKP1,CDK2,SKP2
MAPK1,PPP2CA,PIK3R1,PPP2R5B,FKBP1A,HRAS,PIK3R4,HMOX1,MTOR,EIF3B,EIF4G2,RHOB,RHOD,RHOT1,PIK3C3,EIF3A,GNB1L,RND2,MAPKAP1,PLD3,EIF3H,DDIT4,RRAS,RPS27L,EIF3G,RPS4X,PRKCI,RND3,RPS26,EIF4A3,EIF4A1,RPS15,RPS15A,RPS6KA1,PLD6,PPP2R1B
PGK1,TPI1,ENO3,PGAM1,PKM,GAPDH,ALDOA,ALDOC
RAF1,CCNE2,PA2G4,MAPK1,TFDP1,RRAS,SUV39H1,PIK3R1,HRAS,NFKB2,PIK3R4,MTOR,CCNE1,HSP90AB1,PIK3C3,CDKN1A,HSP90AA1,MAP2K1,CDK2
RAF1,PPP1CC,MAPK1,PPP2CA,PIK3R1,PPP2R5B,GNB5,HRAS,PPP1CB,ARHGEF1,TUBB,PIK3R4,STMN1,PPP1R10,PIK3C3,RB1CC1,PRKAR1B,TUBA1C,GNA13,GNB1L,MAP2K1,E2F2,CCNE2,TUBB3,E2F4,TUBB4B,RRAS,TUBG1,ADCY6,CDK1,CALM1 (includes others),CCNE1,PRKCI,CDKN1A,GNB2,PPP2R1B,CDK2
WARS,TARS2,RARS,IARS2,MARS2,LARS2,EARS2,DARS2,SARS2,SARS,FARSA
MAP2K4,RAF1,E2F4,JAK1,PLD3,PA2G4,MAPK1,TFDP1,SUV39H1,PIK3R1,NFKB2,PIK3R4,BIRC5,RAD51,HMOX1,CCNE1,PIK3C3,CDKN1A,TGFA,PLD6,MAP2K1,E2F2,CDK2
KHK,TPI1,ALDOA,ALDOC
PPOX,FECH,CPOX
RAF1,PPP1CC,MAPK1,PIK3R1,HRAS,PPP1CB,PIK3R4,RPL6,EIF3B,EIF4G2,EIF1AX,PIK3C3,EIF3A,RPL8,MAP2K1,RPL29,RPL13,EIF2AK1,EIF3H,RRAS,RPL17,PPP1R15A,RPS27L,RPLP0,EIF3G,RPS4X,RPS26,EIF4A3,EIF4A1,RPS15,RPS15A,EIF2AK2,RPL41
MAP2K4,ABI2,RAF1,PAK4,CFL1,MAPK1,PAK6,RRAS,PIK3R1,HRAS,NFKB2,PIK3R4,ITGA3,PRKCI,CYFIP2,PIK3C3,ARPC2,PIP5KL1,SH3RF1,MAP2K1,PIP4K2C,ARPC4
CCNE2,E2F4,CCNE1,PPP2CA,BTG2,PPP2R5B,PPP2R1B,E2F2,CDK2,PRMT1
HSD17B10,ALDH4A1,ALDH1B1,ALDH2,ACSL3,ALDH3A2,ACSS2,PECR,ALDH9A1
GAB2,RAF1,E2F4,PA2G4,MAPK1,TFDP1,HDAC2,RRAS,SUV39H1,PIK3R1,HRAS,CRK,NFKB2,RBL1,PIK3R4,CTBP1,PIK3C3,CDKN1A,MAP2K1,E2F2
MAP2K4,RAF1,FYN,MPRIP,MAPK1,PIK3R1,HRAS,PPP1CB,CRK,NCK1,PIK3R4,TSPAN3,ITGA3,RHOB,RHOD,RHOT1,PIK3C3,VCL,MAP2K1,ITGB5,RND2,CAPN5,PAK4,PAK6,RRAS,TNK2,RAC3,RND3,ARF3,ARPC2,PPP1R12B,CAPN2,ACTN4,TSPAN6,CTTN,ARPC4
ALDH4A1,ALDH1B1,ALDH2,ALDH3A2,SMOX,ALDH9A1
PIK3R1,EPHX2,NUDT3,PPFIBP2,PPP2R5B,NUDT14,STYXL1,PIK3R4,PTPN12,CDC25B,PIK3C3,PPP1R13B,PIP5KL1,MTMR2,DUSP14,CDC25A,WBP11,CDC25C,FIG4,PPP4R1,MTMR4,NUDT16,PDXP,ACP1,DUSP23,PIP4K2C,DUSP16,NUDT1
ETS1,RAF1,PAK4,MAPK1,PAK6,RRAS,PIK3R1,HRAS,CRK,TCEB2,PIK3R4,RBX1,PIK3C3,TGFA,FH,MAP2K1
TP53INP1,TOPBP1,PIK3R1,RRM2B,PIK3R4,BIRC5,CHEK1,PCNA,CCND2,GADD45A,STAG1,PPP1R13B,PIK3C3,CDKN1A,ADCK3,GNL3,SFN,BRCA1,CDK2,DRAM1
MICAL1,BCKDHA,COQ3,COQ2,BCKDHB
ALDH4A1,ALDH1B1,ALDH2,ALDH3A2,ALDH9A1
ALDH4A1,ALDH1B1,ALDH2,ALDH3A2,COMT,SMOX,ALDH9A1
RAF1,E2F4,PA2G4,MAPK1,TFDP1,RRAS,SUV39H1,PIK3R1,HRAS,CDKN2C,PIK3R4,RBL1,IGF2R,CALM1 (includes others),MTOR,PRKCI,PIK3C3,CDKN1A,MAP2K1,E2F2
RND2,PAK4,MPRIP,CFL1,PAK6,PPP1CB,GSN,RAC3,RHOB,RND3,RHOT1,RHOD,ARPC2,PPP1R12B,PIP5KL1,ARHGDIA,ARPC4,PIP4K2C
EPHX2,NUDT3,PPFIBP2,PPP2R5B,NUDT14,STYXL1,PTPN12,CDC25B,PPP1R13B,MTMR2,DUSP14,MTMR3,CDC25A,WBP11,CDC25C,FIG4,PPP4R1,MTMR4,INPP5J,NUDT16,PDXP,ACP1,DUSP23,INPP5K,NUDT1,DUSP16
GAB2,RAF1,JAK1,MAPK1,YWHAE,YWHAB,PPP2CA,RRAS,PIK3R1,PPP2R5B,GDF15,HRAS,NFKB2,YWHAQ,MTOR,ITGA3,HSP90AB1,CDKN1A,HSP90AA1,INPP5K,SFN,MAP2K1,PPP2R1B,MCL1
HSD17B10,ALDH4A1,ALDH1B1,ALDH2,ALDH3A2,COMT,PECR,SMOX,ALDH9A1
ETS1,RAF1,MAPK1,HDAC2,PPP2CA,RRAS,PIK3R1,PPP2R5B,TERF2IP,HRAS,PIK3R4,PTGES3,SP1,HSP90AB1,PIK3C3,CDKN1A,HSP90AA1,TPP1,MAP2K1,PPP2R1B
RAF1,JAK1,MAPK1,YWHAE,YWHAB,RRAS,PIK3R1,HRAS,PIK3R4,YWHAQ,CSNK2A2,NEDD4,PRKCI,NOV,PIK3C3,PRKAR1B,IRS2,SFN,CYR61,MAP2K1
U2AF2,U2AF1
PIK3R1,EPHX2,NUDT3,PPFIBP2,PPP2R5B,NUDT14,STYXL1,PIK3R4,PTPN12,CDC25B,PIK3C3,PPP1R13B,PIP5KL1,IP6K1,MTMR2,IP6K2,DUSP14,PMPCA,CDC25A,WBP11,CDC25C,FIG4,PPP4R1,MTMR4,INPP5J,PDXP,NUDT16,ACP1,DUSP23,INPP5K,PIP4K2C,DUSP16,NUDT1
WBP11,CDC25C,EPHX2,NUDT3,PPP2R5B,PPFIBP2,NUDT14,FIG4,PPP4R1,STYXL1,PTPN12,CDC25B,MTMR4,NUDT16,PDXP,PPP1R13B,ACP1,DUSP23,MTMR2,DUSP14,CDC25A,DUSP16,NUDT1
WBP11,CDC25C,EPHX2,NUDT3,PPP2R5B,PPFIBP2,NUDT14,FIG4,PPP4R1,STYXL1,PTPN12,CDC25B,MTMR4,NUDT16,PDXP,PPP1R13B,ACP1,DUSP23,MTMR2,DUSP14,CDC25A,DUSP16,NUDT1
ALDH4A1,ALDH1B1,ALDH2,ALDH3A2,ALDH9A1
MAP2K4,MAPK1,PIK3R1,HRAS,MAP3K4,PIK3R4,TUBB,ITGA3,AGGF1,RHOB,RHOT1,RHOD,PIK3C3,MTMR2,TUBA1C,MAP2K1,RND2,PAK4,TUBB3,PAK6,RRAS,TUBB4B,TUBG1,GSN,RAC3,RND3,MAP2K3,ACTN4,PVRL2
CAPN5,MAPK1,RRAS,HRAS,CDK1,CCNA2,ITGA3,CCNE1,CAPN2,VCL,CAST,ACTN4,CDK2
RAF1,EIF4EBP2,MAPK1,PPP2CA,PIK3R1,PPP2R5B,HRAS,PIK3R4,ITGA3,MTOR,EIF3B,EIF4G2,EIF1AX,PIK3C3,EIF3A,MAP2K1,EIF3H,RRAS,RPS27L,EIF3G,RPS4X,RPS26,EIF4A3,EIF4A1,RPS15,RPS15A,PPP2R1B
PPOX,FECH,CPOX,HMBS
SDHA,SUCLA2,SDHC,IDH3A,MDH1,FH,IDH3B
PGK1,ENO3,PGAM1,GAPDH,ALDOA,MDH1,ALDOC
RND2,RRAS,GNA12,HRAS,NCK1,ITGA3,RND3,RHOB,RHOT1,RHOD,ARPC2,PPP1R12B,ARPC4
ACSL3,SLC27A5,FAM213B,DHCR24,FASN,ACOT1,ACOT7,ACOT8,ELOVL6
RND2,MAP2K4,MAPK1,RRAS,HAT1,PIK3R1,RBBP7,HRAS,NFKB2,PIK3R4,RHOB,RND3,SP1,RHOD,RHOT1,PIK3C3,MAP2K3,SERPINE1,MAP2K1
MAP2K4,RAF1,MAPK1,PRDX1,PIK3R1,GCLC,HRAS,DNAJB2,PIK3R4,HMOX1,GSTT1,SCARB1,PIK3C3,FOSL1,MAP2K1,NFE2L2,CBR1,GSTK1,DNAJB12,RRAS,NQO1,SLC35A2,DNAJB9,TXNRD1,ERP29,PRKCI,STIP1,RBX1,CAT,CCT7,MAP2K3,ENC1
RAD51,LIG1,POLA1,RPA1,BRCA1
HSD17B10,L3HYPDH,ACAT2,HADH,GCDH,HSD17B8
RND2,DPYSL2,FYN,PAK4,PAK6,RND3,MAPK1,CFL1,RHOB,RHOT1,RHOD,NRP1
CCNE2,FHIT,PA2G4,TFDP1,SUV39H1,PIK3R1,NFKB2,PIK3R4,SKP2,CCNE1,MAX,PIK3C3,BID,CYCS,CDK2
RAF1,FHIT,TFDP1,MAPK1,PA2G4,RRAS,SUV39H1,PIK3R1,HRAS,PIK3R4,PIK3C3,TGFA,MAP2K1,RASSF1
CALR,HLA-DRA,HLA-B,CANX,PSMB8,HLA-F,TAP1,HLA-E,MR1
HNRNPA1,XRCC6,HNRNPA2B1,TERF2IP,XRCC5
SUV39H1,FTSJ1,MAT2A,FTSJ2,PRMT1
SAP18,HDAC2,MBD3,RBBP7,DNMT1,RBBP4
RAF1,MTOR,JAK1,MAPK1,RRAS,PIK3R1,PIK3C3,HRAS,RPS6KA1,PIK3R4,MAP2K1
NME1,TUBB3,TUBB4B,MAPRE1,TUBG1,RAB5B,TUBB,ARPC2,MAPRE2,TUBA1C,VCL,ACTN4,DNM1L,ARPC4
TAF9,MAPK1,PPP2CA,STRADA,PIK3R1,PPP2R5B,PIK3R4,SMARCA4,PFKFB2,PPM1D,MTOR,SMARCA2,PFKFB4,PIK3C3,FASN,PRKAR1B,CPT2,IRS2,ACACA,AK4,MAP2K3,CHRNA5,PPP2R1B,PPAT
MAP2K4,RAF1,PAK4,MAPK1,PAK6,RRAS,PIK3R1,HRAS,ERBB3,NCK1,PIK3R4,MTOR,PRKCI,PIK3C3,TGFA,MAP2K3,MAP2K1
WBP11,CDC25C,EPHX2,NUDT3,PPP2R5B,PPFIBP2,NUDT14,FIG4,PPP4R1,STYXL1,PTPN12,CDC25B,MTMR4,NUDT16,PDXP,PPP1R13B,ACP1,DUSP23,MTMR2,DUSP14,PIP4K2C,CDC25A,DUSP16,NUDT1
NME1,ENTPD6,CTPS2,NME2,NME7,CTPS1
DFFB,BID,LMNB2,CYCS,LMNB1
ACAT2,IDI1,MVK,FNTB,HMGCS1
HSD17B10,MAPK1,RRAS,PIK3R1,HRAS,NFKB2,PIK3R4,HSD17B8,SP1,PIK3C3,HSD17B12,HSD17B1,HSD17B14
MAP2K4,PDXK,MAPK1,SGK1,PLK1,TTK,CDK1,PNPO,PIM1,MAP2K3,EIF2AK2,MAP2K1,CDK2
PRPS2,PRPS1
PFAS,PPAT
GCLC,GSS
DCXR,CRYL1
PAICS,ATIC
MAP2K4,RRAS,GNA12,PIK3R1,HRAS,CRK,MAP3K4,PIK3R4,MAPK8IP3,RAC3,HNRNPK,DAXX,TRADD,GADD45A,PIK3C3,GNA13,MAP4K5
RND2,RND3,MAPK1,RHOB,RHOT1,RHOD,RRAS,PIK3R1,PIK3C3,HRAS,PIK3R4,ITGB5
MAX,AZIN1,SAT1,SAT2,PSME4,PSME3
MAP2K4,RUNX1,RAF1,MAPK1,RRAS,PIK3R1,HRAS,NFKB2,TCF3,PIK3R4,MTOR,PIM1,PIK3C3,MAP2K3,MAP2K1
MAP2K4,RAF1,MAPK1,PIK3R1,GNB5,HRAS,PIK3R4,HMOX1,MTOR,CCND3,RHOB,RHOT1,RHOD,PIK3C3,GNA13,GNB1L,MAP2K1,ITGB5,LASP1,RND2,PLD3,RRAS,GNA12,RAC3,ARRB2,CCND2,PRKCI,RND3,GNB2,PLD6,IRAK2
SUV39H1,FTSJ1,MAT2A,FTSJ2,PRMT1
ACAT2,IDI1,MVK,HMGCS1
MAP2K4,RAF1,TUBB3,MAPK1,YWHAE,YWHAB,RRAS,TUBB4B,STRADA,PIK3R1,TUBG1,HRAS,TUBB,PIK3R4,YWHAQ,PRKCI,PIK3C3,TUBA1C,RPS6KA1,SFN,MAP2K1
MAP2K4,YWHAQ,YWHAE,RRAS,YWHAB,PIK3R1,PIK3C3,BID,HRAS,CYCS,SFN,PIK3R4
MAP2K4,RAF1,JAK1,MAPK1,RRAS,PIK3R1,HRAS,CRK,PIK3R4,CSNK2A2,PIK3C3,ACP1,INPP5K,EIF2AK2,MAP2K1
PYCRL,MAP2K4,NME1,MAPK1,SGK1,UPP1,NME2,PLK1,TTK,NME7,CDK1,PIM1,MAP2K3,EIF2AK2,MAP2K1,CDK2
NME1,ENTPD6,CTPS2,NME2,NME7,CTPS1
MAP2K4,RAF1,MAPK1,PIK3R1,GNB5,HRAS,CRK,PIK3R4,RHOB,RHOT1,RHOD,PIK3C3,GNA13,GNB1L,MAP2K1,RND2,PAK4,PAK6,RRAS,GNA12,EGR1,ADCY6,PRKCI,RND3,GNB2,ELMO1
MAP2K4,TRADD,DAXX,SLC25A13,DFFB,SLC25A3,BID,NFKB2,SLC25A10,CYCS,DIABLO,BIRC3
RAF1,MAPK1,RRAS,PIK3R1,HRAS,CRK,ERBB3,MTOR,ITGA3,PRKCI,PICK1,HSP90AB1,TGFA,HSP90AA1,ERRFI1,MAP2K1
INPP1,INPP5J,IMPA2,INPP5K,PMPCA
CHKA,ETNK1,CHKB
CAPN5,FYN,RAF1,PAK4,MAPK1,PAK6,RRAS,PIK3R1,HRAS,CRK,PIK3R4,ITGA3,PIK3C3,CAPN2,VCL,MAP2K1
MAP2K4,RAF1,PPP2CA,RRAS,PIK3R1,PPP2R5B,HRAS,NFKB2,PIK3R4,CTSD,PIK3C3,DIABLO,CYCS,MAP2K1,PPP2R1B
RAF1,MAPK1,RRAS,PIK3R1,PIK3C3,CDKN1A,HRAS,PIK3R4,MAP2K1
PPP1CC,FYN,RAF1,JAK1,MAPK1,SGK1,RRAS,PIK3R1,PPP1CB,HRAS,CRK,NCK1,ACLY,PIK3R4,MTOR,PRKCI,PPP1R10,PIK3C3,PRKAR1B,IRS2,INPP5K,MAP2K1
STAT6,RAF1,JAK1,MAPK1,RRAS,PIK3R1,PIK3C3,HRAS,NFKB2,PIK3R4,MAP2K1,RAC3
GAB2,RAF1,PRKCI,MAPK1,RRAS,PIK3R1,PIK3C3,HRAS,IRS2,PIK3R4,MAP2K1
PGLS,G6PD
HMOX1,BLVRB
BCKDHA,BCKDHB
ALDH2,ALDH3A2
PYCRL,ALDH18A1
ALDH4A1,OAT
AP2B1,CALR,PSAP,CANX,AP2S1
RUNX1,ETS1,RAF1,PPP3CB,MAPK1,RRAS,PIM1,PIK3R1,PIK3C3,HRAS,PIK3R4,MAP2K1
MAP2K4,RAF1,CSNK2A2,MTOR,JAK1,MAPK1,PIK3R1,PIK3C3,HRAS,PIK3R4,MAP2K1
ALDH2,ALDH3A2,GOT1,SMOX
POLR2L,TAF9,TAF6L,POLR2C,TAF5,POLR2E,GTF2H5,GTF2F1,TAF10,TAF15
CALR,MAPK1,GNA12,GNB5,GTF2F1,NFKB2,POLR2L,CALM1 (includes others),HSPA4,POLR2C,PRKCI,POLR2E,PRKAR1B,GNB2,NCOA1,HSP90AA1,GTF2H5,GNA13,GNB1L
RAF1,JAK1,MAPK1,YWHAE,YWHAB,PPP2CA,RRAS,PIK3R1,PPP2R5B,HRAS,PIK3R4,YWHAQ,MTOR,PRKCI,PIK3C3,EEF2K,SFN,BCAP31,MAP2K1,PPP2R1B
GAB2,STAT6,RAF1,JAK1,MAPK1,RRAS,PIK3R1,HRAS,PIK3R4,PRKCI,PPP3CB,PIK3C3,MAP2K1
RAF1,PAK4,MPRIP,CFL1,MAPK1,PAK6,RRAS,PIK3R1,GNB5,PPP1CB,HRAS,PIK3R4,CALM1 (includes others),PRKCI,PIK3C3,PLA2G4B,PPP1R12B,GNB2,GNB1L,MAP2K1
ACAT2,HMGCL,HMGCS1
PYCRL,OAT
TXNRD2,TXNRD1
GPD2,GK
TYMS,SHMT1
SHMT1,MTHFD1
ACSL3,ACSS2
FYN,CFL1,MAPK1,RRAS,GNA12,PIK3R1,EGR1,HRAS,PIK3R4,MTOR,ARRB2,ITGA3,PDXP,PIK3C3,GNA13,RPS6KA1,CYR61,ITGB5
RAF1,CSNK2A2,JAK1,MAPK1,RRAS,PIK3R1,PIK3C3,HRAS,PIK3R4,MAP2K1
RAF1,MAPK1,RRAS,PIK3R1,HRAS,NFKB2,PIK3R4,TNFRSF14,ITGA3,PRKCI,PIK3C3,EIF2AK2,ITGB5
MOCOS
AASDHPPT
ACLY
LIPT1
ASNS
RAF1,EPAS1,JAK1,MAPK1,RRAS,HRAS,MAP2K1
MAPK1,RRAS,PIK3R1,PIK3C3,CDKN1A,GNB5,GNB2,HRAS,GNB1L,PIK3R4,MAP2K1
PPP1CC,RAF1,MAPK1,PPP2CA,RRAS,EGR1,PPP2R5B,ADCY6,PPP1CB,HRAS,ITGA3,PPP1R10,PRKAR1B,MAP2K1,PPP2R1B
MAP2K4,TRADD,PAK4,PAK6,CASP2,BID,NFKB2,CYCS,BIRC3
STAT6,RAF1,MTOR,JAK1,MAPK1,RRAS,PIK3R1,PIK3C3,CDKN1A,HRAS,PIK3R4,MAP2K1
MAP2K4,RAF1,MAPK1,RRAS,SPRY2,PIK3R1,PIK3C3,HRAS,MAP2K3,RPS6KA1,PIK3R4,MAP2K1
MAP2K4,HSPA14,MAPK1,SGK1,PIK3R1,GNB5,HRAS,PIK3R4,TGM2,HSPA4,CTSD,MTOR,POLR2C,SP1,PIK3C3,TCERG1,GNB1L,NAPB,SDHA,CAPN5,HDAC2,IFT57,STX1A,HSPA8,POLR2L,PRKCI,POLR2E,CASP2,RCOR2,GNB2,CAPN2,CYCS,DNM1L
RAF1,DNAJB12,MAPK1,HSPA14,SGK1,PIK3R1,SLC12A2,DNAJC12,HSPD1,DNAJB2,PIK3R4,DNAJB9,SLC9A1,HSPA8,HSPA4,NEDD4,PRKCI,HSP90AB1,PIK3C3,HSPE1,HSP90AA1,PIP5KL1,MAP2K1,PIP4K2C
MAP2K4,RAF1,PAK4,MPRIP,CFL1,MAPK1,DIAPH3,HLA-B,PPP1CB,TNK2,ITGA3,DIAPH1,PRKCI,ARPC2,HLA-DRA,PPP1R12B,EXOC5,HLA-F,ARPC4,HLA-E
POLR2L,ERCC1,POLR2C,POLR2E,GTF2H5,RPA1,RPA2
AP2B1,FYN,ITSN1,RRAS,PIK3R1,HLA-B,HRAS,PIK3R4,RAC3,AP2S1,ITGA3,PRKCI,PIK3C3,TFRC,ITGB5
RAF1,ABI2,MPRIP,MAPK1,PIK3R1,DIAPH3,HRAS,PPP1CB,ARHGEF1,CRK,PIK3R4,SLC9A1,DIAPH1,ITGA3,CYFIP2,PIK3C3,VCL,GNA13,MAP2K1,ARHGAP24,PAK4,CFL1,PAK6,RRAS,GNA12,GSN,RAC3,ARPC2,PPP1R12B,ACTN4,ARPC4,PIP4K2C
HSD17B10,ACSL3,SLC27A5,ECHS1,HADH,HSD17B8
ACOT1,ACOT7,ACOT8
YWHAQ,YWHAE,RRAS,YWHAB,SGK1,GNA12,HRAS,FOSL1,GNA13,RPS6KA1,SFN
PPIH,PRPF19,MAPK1,PIK3R1,PRPF8,HNRNPA2B1,HRAS,PIK3R4,RNU6-1,SNRNP48,MTOR,PIK3C3,LSM3,HNRNPC,HLA-F,PRPF31,LSM4,SNRPA1,PRPF38A,SNRNP40,SNRPB,RRAS,HLA-B,PRPF38B,CD40,SNRNP25,SNRPB2,SNRNP70,HLA-E
RAF1,SP1,MAPK1,RRAS,PIK3R1,PIK3C3,HRAS,ERBB3,PIK3R4,MAP2K1
ASS1,OAT
PSPH,SHMT1
PYCRL,OAT
GCSH,AMT
SARS2,SARS
CAT,NQO1
ADAT3,HPRT1
NAAA,ASAH1
MSMO1,TM7SF2
MAP2K4,PAK4,PAK6,MAPK1,RRAS,PIK3R1,HRAS,CRK,NCK1,PIK3R4,PTPN12,ITGA3,PIK3C3,VCL,ACTN4,ITGB5
SUV39H1,FTSJ1,GOT1,MAT2A,FTSJ2,PRMT1
INPP1,INPP5J,IMPA2,INPP5K,PMPCA
GAB2,STAT6,RAF1,MTOR,MAPK1,RRAS,PIK3R1,PIK3C3,HRAS,RPS6KA1,PIK3R4,MAP2K1
ECHS1,BCKDHA,ALDH6A1,BCKDHB
EBP,HSD3B7,HSD17B14
RAF1,MAPK1,RRAS,PIK3R1,GNB5,HRAS,NFKB2,PIK3R4,CALM1 (includes others),PRKCI,PPP3CB,ARPC2,PIK3C3,GNB2,GNB1L,MAP2K1,ARPC4
RAF1,PRKCI,APH1B,MAPK1,RRAS,PIK3R1,PIK3C3,HRAS,PIK3R4,MAP2K1
PAK4,PAK6,RRAS,PIK3R1,PIK3C3,HRAS,CRK,NCK1,NFKB2,PIK3R4,BIRC5
MAP2K4,JAK1,IL12A,MAPK1,ICA1,HLA-B,HSPD1,NFKB2,TRADD,GAD1,HLA-DRA,BID,MAP2K3,HLA-F,CYCS,HLA-E
MAP2K4,MTOR,PRKCI,H3F3A/H3F3B,MAPK1,PIK3R1,PIK3C3,PIK3R4,MAP2K1
MAP2K4,RAF1,PRKCI,MAPK1,RRAS,PIK3R1,PIK3C3,HRAS,MAP2K3,NFKB2,PIK3R4,MAP2K1
ITSN1,MAPK1,CFL1,GNA12,ACP1,GNB5,GNB2,HRAS,GNA13,GNB1L,RAC3,HNRNPK
MAP2K4,RAF1,JAK1,HSPA14,MAPK1,SGK1,PIK3R1,HRAS,TAF10,PIK3R4,PTGES3,TSC22D3,SMARCA4,HSPA4,POLR2C,HSP90AB1,PPP3CB,PCK2,PIK3C3,GTF2H5,SERPINE1,MAP2K1,CREBZF,TAF9,RRAS,GTF2F1,MED14,POLR2L,HSPA8,TAF6L,TAF5,SMARCA2,POLR2E,CDKN1A,NCOA1,HSP90AA1,TAF15
MAP2K4,RAF1,PAK4,PAK6,MAPK1,CFL1,RRAS,PIK3R1,HRAS,NCK1,PIK3R4,ITGA3,PIK3C3,MAP2K1
CHKA,CHKB
IP6K1,IP6K2
EBP,HSD3B7
GOT1,MDH1
HMOX1,PLD3,PLD6
TXNRD2,SLC2A3,TXNRD1
MAP2K4,PAK4,ITGA3,PAK6,MAPK1,RRAS,HRAS,ERBB3,DAG1,RAC3,CTTN
PEBP1,RAF1,FYN,MPRIP,MAPK1,GNB5,HRAS,PPP1CB,ARHGEF1,TGM2,HMOX1,ITGA3,RHOB,PPP3CB,AHNAK,RHOD,RHOT1,GNA13,GNB1L,MAP2K1,RND2,PLD3,HDAC2,RRAS,ADCY6,NFKB2,CALM1 (includes others),PRKCI,RND3,PLA2G4B,PPP1R12B,GNB2,PLD6
MAP2K4,RAF1,MAPK1,PIK3R1,DIAPH3,GNB5,ARHGEF1,PIK3R4,SLC9A1,STMN1,ITGA3,RHOB,RHOD,RHOT1,PIK3C3,PIP5KL1,GNA13,GNB1L,MAP2K1,RND2,PAK4,CFL1,PAK6,GNA12,NFKB2,KIAA1804,PRKCI,RND3,ARPC2,PPP1R12B,GNB2,PIP4K2C,ARPC4
PPP1CC,FYN,RAF1,MAPK1,PPP2CA,PIK3R1,PPP2R5B,HRAS,PPP1CB,CRK,PIK3R4,YWHAQ,ITGA3,PPP1R10,PIK3C3,PRKAR1B,MAP2K1,ETS1,PAK4,PAK6,RRAS,YWHAB,RAC3,PRKCI,H3F3A/H3F3B,PLA2G4B,RPS6KA1,PPP2R1B
TRADD,BID,NFKB2,CYCS,BIRC3,BAG4
GPAM,LPIN1,LCLAT1,PPP2R2D,DGAT1,ELOVL6
MAP2K4,RAF1,MAPK1,RRAS,PIK3R1,PIK3C3,HRAS,IRS2,NCK1,PIK3R4,MAP2K1
CHMP4A,NEDD4,PRKCI,VPS28,XPO1,LMNB2,LMNB1
NFYA,YWHAE,HLA-B,PRKAR1B,HLA-F,HLA-E,APP
ALDH6A1
HPRT1
LIPT1
PDSS1
ALDH4A1
CHDH
COMT
MRI1
FASN
GOT1
ALDH4A1
TST
GPD2
FASN
SHMT1
GAD1
MAP2K4,MAPK1,PIK3R1,PIK3C3,MAP2K3,NFKB2,RPS6KA1,PIK3R4,MAP2K1
MAP2K4,RAF1,ALDH4A1,MAPK1,PPP2CA,PIK3R1,PPP2R5B,GCLC,HRAS,MAP3K4,PIK3R4,PTGES3,HMOX1,GSTT1,HSP90AB1,UST,PIK3C3,ALDH3A2,SMOX,MAP2K1,NFE2L2,ALDH6A1,GSTK1,ALDH1B1,RRAS,NQO1,NFKB2,ALDH9A1,PNPLA7,PRKCI,RBX1,CAT,NCOA1,HSP90AA1,ALDH18A1,MAP2K3,PPP2R1B
MAP2K4,RAF1,MAPK1,RRAS,ACVR1,HRAS,SMAD5,PITX2,TGIF1,RUNX2,MAP2K3,SERPINE1,MAP2K1
RND2,MAP2K4,FYN,STAT6,PAK4,JAK1,PAK6,PIK3R1,GNA12,GNB5,NFKB2,PIK3R4,ITGA3,PRKCI,RND3,RHOB,RHOD,RHOT1,PIK3C3,GNB2,GNA13,GNB1L
JAK1,PIK3R1,PIK3C3,IRS2,NFKB2,PIK3R4
MAP2K4,ECSIT,TOLLIP,MAPK1,GNA12,GNB5,ADCY6,NFKB2,GNB2,PRKAR1B,MAP2K3,GNA13,GNB1L,IRAK2
HSD17B10,ECHS1,ACAT2
ASS1,OAT,ALDH18A1
GGCT,GCLC,GSS
NAAA,ASAH1
OAT,ALDH18A1
APOBEC3B,TK1
EBP,HSD3B7
UBE2J1,HSP90AB1,UBE2G1,UBE2N,NQO1,UBE2D2,HSP90AA1,UBE2V2,UBE2L6,LDHA
GAB2,FYN,PLD3,MAPK1,PIK3R1,CRK,NCK1,RAC3,MYO5A,HMOX1,PRKCI,ARPC2,PLD6,ARPC4
GPS2,PIK3R1,PIK3R4,NRGN,SLC16A3,MTOR,LDLR,SCARB1,SREBF1,PIK3C3,FASN,NCOA1,ACACA
RAF1,MAPK1,RRAS,GNB5,ADCY6,HRAS,PYGL,CALM1 (includes others),PRKCI,GNB2,PRKAR1B,GNB1L,MAP2K1
MAP2K4,RAF1,PRKCI,MAPK1,RRAS,HRAS,MAP2K1
RND2,MAP2K4,RAF1,MAPK1,RRAS,GNA12,HRAS,PRKCI,RHOB,RND3,RHOT1,RHOD,MAP2K3,GNA13,MAP2K1
RND2,RAF1,E2F4,MAPK1,RRAS,PIK3R1,HRAS,PIK3R4,TCF3,CCNE1,MTOR,FZD4,RND3,RHOB,RHOD,RHOT1,PIK3C3,CDKN1A,MAP2K1,E2F2,CDK2
RND2,RAF1,PLD3,MAPK1,PIK3R1,GNB5,NFKB2,PIK3R4,HMOX1,CALM1 (includes others),PRKCI,PPP3CB,RHOB,RND3,RHOD,RHOT1,PIK3C3,GNB2,PLD6,GNB1L,MAP2K1
MAP2K4,RAF1,MAPK1,PIK3R1,NFKB2,MAP3K4,GSN,PIK3R4,CALM1 (includes others),PPP3CB,PIK3C3,BIRC3,MAP2K1
HLA-DRA,HLA-B,DFFB,BID,CYCS,HLA-F,HLA-E
MAP2K4,FYN,RAF1,MAPK1,RRAS,PIK3R1,HRAS,MALT1,NFKB2,PIK3R4,CALM1 (includes others),PPP3CB,PIK3C3,MAP2K1
MAP2K4,TRADD,DAXX,CASP2,BID,NFKB2,CYCS,DIABLO,BIRC3
ETS1,MAP2K4,GAB2,RAF1,MAPK1,RRAS,EGR1,PIK3R1,HRAS,MAP3K4,NFKB2,MALT1,TCF3,BCL6,PIK3R4,CALM1 (includes others),MTOR,PPP3CB,PIK3C3,MAP2K3,INPP5K,MAP2K1
MAP2K4,SIVA1,BID,MAP2K3,NFKB2,MAP3K4,CYCS,MAP2K1
FYN,RAF1,PRKCI,SP1,MAPK1,RRAS,PIK3R1,PIK3C3,HRAS,PIK3R4,MAP2K1
POLR1D,POLR1C
HMGCL,MCCC2
SHMT1,MTHFD1
PIK3R1,PIK3C3,SF3A1,PIK3R4,NPM2
MAP2K4,RAF1,MAPK1,RRAS,RUNX2,PRKAR1B,HRAS,NFKB2,SMAD5,PITX2,MAP2K1
RAF1,YWHAE,MAPK1,RRAS,PIK3R1,HRAS,PIK3R4,EIF1AX,PIK3C3,VCL,ACTN4,SFN,MAP2K1
RAF1,MAPK1,RRAS,PIK3R1,PIK3C3,HRAS,PIK3R4,MAP2K1
HSD17B10,ALDH4A1,ALDH1B1,ALDH2,ALDH3A2,PECR,SMOX,ALDH9A1
ALDH9A1
DPH5
GAPDH
GLO1
CYP2R1
SPR
EIF5A
CTSD
NUDT1
SPR
GOT1
MAT2A
SDSL
GOT1
RAF1,PRKCI,MAPK1,RRAS,PIK3R1,PIK3C3,HRAS,NFKB2,PIK3R4,MAP2K1
STAT6,JAK1,MAPK1,RRAS,PIK3R1,PIK3C3,HRAS,IRS2,PIK3R4
PPP1CC,PPP1R10,PPP2CA,COMT,PPP2R5B,PRKAR1B,ADCY6,PPP1CB,SPR,SMOX,PPP2R1B
MAP2K4,MAPK1,TNFSF9,NFKB2,MAP2K1
CALM1 (includes others),RAF1,MPRIP,MAPK1,CFL1,RRAS,PPP1R12B,HRAS,PPP1CB,MAP2K1
DFFB,BID,CYCS,AIFM1
CCNE2,CCNE1,PRKCI,RRAS,PIK3R1,PIK3C3,CDKN1A,HRAS,ERBB3,PIK3R4,ITGB5
MAP2K4,FYN,CALM1 (includes others),RAF1,PPP3CB,MAPK1,RRAS,HRAS,MALT1,NFKB2,MAP2K1
HIST1H1C,NME1,HMGB2
GSTT1,GPX8,GSTK1
ACSL3,SLC27A5,CYB5R3
ACSL3,SLC27A5,CPT2
SCD,ALDH6A1
PGLS,G6PD
SHMT1,SDSL
MAP2K4,ETS1,RAF1,MAPK1,RRAS,PIK3R1,HRAS,MAP3K4,PIK3R4,PRKCI,PIK3C3,CDKN1A,MAP2K1,CDK2
PIK3R1,PIK3C3,BID,CYCS,PIK3R4,APP
RAF1,MAPK1,RRAS,PIK3R1,PIK3C3,PRKAR1B,ADCY6,HRAS,CRK,RPS6KA1,PIK3R4,MAP2K1
RAF1,PA2G4,MAPK1,TFDP1,RRAS,SUV39H1,PIK3R1,HRAS,TCF3,PIK3R4,RAD51,MTOR,FZD4,PIK3C3,PRKAR1B,MSH6,BRCA1,MAP2K1
MAP2K4,CD40,MAPK1,PIK3R1,PIK3C3,MAP2K3,NFKB2,PIK3R4,MAP2K1
MAPK1,RRAS,PIK3R1,HRAS,TCEB2,PIK3R4,SLC2A3,P4HTM,RBX1,PIK3C3,NCOA1,HSP90AA1,MMP11,LDHA
AP1S1,AP2B1,FYN,AP1M2,PPP2CA,PIK3R1,PIK3C3,HLA-DRA,PPP2R5B,PIK3R4,PPP2R1B,AP2S1
MAP2K4,RAF1,PAK4,MAPK1,PAK6,RRAS,PIK3R1,ADCY6,HRAS,NFKB2,PIK3R4,PRKCI,PIK3C3,PRKAR1B,MAP2K1
RND2,MAPK1,GNA12,PIK3R1,ADCY6,PIK3R4,ASAH1,NAAA,RHOB,RND3,RHOT1,RHOD,CASP2,PIK3C3,GNA13
MAP2K4,ECSIT,TOLLIP,MAPK1,MAP2K3,NFKB2,EIF2AK2,IRAK2
FYN,RAF1,PAK4,MAPK1,PAK6,RRAS,PIK3R1,HRAS,NCK1,PIK3R4,RAC3,PRKCI,PIK3C3,INPP5K,MAP2K1
STAT6,MTOR,JAK1,RRAS,PIK3R1,PIK3C3,HLA-DRA,HRAS,INPP5K,PIK3R4
GAA,PYGL
RAF1,MPRIP,MAPK1,PIK3R1,GNB5,PPP1CB,HRAS,ARHGEF1,PIK3R4,RHOB,RHOT1,RHOD,PIK3C3,GNA13,GNB1L,MAP2K1,RND2,RRAS,GNA12,ADCY6,NFKB2,PRKCI,RND3,GNB2,PPP1R12B
DPYSL2
PSPH
MIF
IMPA2
DPYSL2
FNTB
ACACA
SMOX
IDI1
PGAM1
GOT1
GLB1
GPHN
MAP2K4,RRAS,PIK3R1,PIK3C3,HRAS,PIK3R4
RAF1,MAPK1,NFKB2,RPS6KA1,MAP2K1,IL11
RAF1,FYN,PAK4,CFL1,MAPK1,ITSN1,PAK6,RRAS,GNA12,GNB5,HRAS,CRK,NCK1,RAC3,EFNA1,ITGA3,ARPC2,ACP1,GNB2,GNA13,GNB1L,MAP2K1,ARPC4
RAF1,JAK1,MAPK1,RRAS,PIK3R1,HRAS,SMAD5,TCF3,PIK3R4,ID1,FZD4,PIK3C3,MAP2K1
MAP2K4,JAK1,MAPK1,RRAS,PIK3R1,PIK3C3,HRAS,MAP2K3,PIK3R4,MAP2K1
MAP2K4,SPTBN1,RAF1,TUBB3,MAPK1,CLDN15,RRAS,TUBB4B,TUBG1,HRAS,MAP3K4,TUBB,ITGA3,AGGF1,CLDN12,PRKAR1B,MTMR2,TUBA1C,MAP2K3,PVRL1,ACTN4,MAP2K1,PVRL2
CD40,HLA-DRA,HLA-B,HLA-F,HLA-E
INPP5J,INPP5K,PMPCA
INPP5J,INPP5K,PMPCA
RAF1,TUBB3,MAPK1,RRAS,TUBB4B,PIK3R1,TUBG1,ADCY6,HRAS,PIK3R4,TUBB,SP3,NOV,PRKCI,SP1,PPP3CB,PIK3C3,PRKAR1B,TUBA1C,MAP2K1
CAPN5,CSNK2A2,APH1B,MAPK1,PRKAR1B,CAPN2,APP
RAF1,PRKCI,MAPK1,RRAS,PIK3R1,PIK3C3,PLA2G4B,HRAS,PIK3R4,MAP2K1,NRP1
MAP2K4,FYN,RAF1,MAPK1,RRAS,PIK3R1,HRAS,PIK3R4,RAC3,PRKCI,PIK3C3,PLA2G4B,MAP2K3,INPP5K,MAP2K1
LDHA
MTHFD1
HMBS
NMRK1
AASDHPPT
AASDHPPT
ASS1
GALT
GAD1
FYN,RAF1,MAPK1,RRAS,PIK3R1,HRAS,MALT1,PLEKHA4,NFKB2,CALM1 (includes others),PRKCI,CD40,PPP3CB,ATF6B,IRS2,MAP2K1
KPNA3,MAPK1,PIK3R1,PIK3C3,CRK,NFKB2,PIK3R4,MAP2K1
RND2,MAP2K4,PPP1CC,JAK1,MAPK1,PPP2CA,PIK3R1,PPP2R5B,PPP1CB,MAP3K4,NFKB2,PIK3R4,PRKCI,PPP1R10,RND3,RHOB,RHOD,RHOT1,PIK3C3,CAT,HOXA10,MAP2K1,PPP2R1B
ACSL3,SLC27A5
MGEA5,IDS
SLC27A5,HSD3B7
MAP2K4,FYN,MAPK1,RRAS,PIK3R1,HRAS,MALT1,NFKB2,MAP3K4,PIK3R4,RAC3,PPP3CB,PIK3C3,HLA-DRA
ARRB2,PRKAR1B,CDK1,CCNB1
RFXANK,RFXAP,CD40,TAP1,UNG
HSD17B10,HSD17B12,HSD17B1,HSD17B8,HSD17B14
APH1B,LFNG,HES7,DTX2,HEY1
CALM1 (includes others),PRKCI,PPP3CB,HDAC2,HLA-DRA,CAPN2,ATP2A2
RAF1,TFDP1,MAPK1,PA2G4,RRAS,SUV39H1,CDKN1A,HRAS,MMP11,MAP2K1,RASSF1
RAF1,MAPK1,RRAS,PIK3R1,GNB5,ADCY6,HRAS,NFKB2,PIK3R4,PRKCI,PIK3C3,GNB2,PRKAR1B,GNB1L,MAP2K1
MAPK1,PIK3R1,PIK3C3,NFKB2,CYCS,PIK3R4,DIABLO
XRCC6,XRCC5
CALM1 (includes others),DAG1
PMM1,GALT
MAP2K4,MTOR,MAPK1,RRAS,PIK3R1,PIK3C3,PARP2,HRAS,RPS6KA1,CYCS,PIK3R4
MAP2K4,FYN,ITGA3,PIK3R1,PIK3C3,ARHGEF1,MAPK8IP3,PAFAH1B1,PIK3R4,APP
ASS1
CHPF
DLAT
GFPT1
ADAT3
GBE1
MICAL1
PMM1
CD40,HLA-DRA,HLA-B,HLA-F,HLA-E
PPP3CB,UNC5A,PRKAR1B,NCK1,RAC3
GPAM,LCLAT1
