# Supplementary material for: Cancer stem cell-related gene expression as a potential biomarker of response for first-in-class imipridone ONC201 in solid tumors
Source: PLoS One. 2017 Aug 2;12(8):e0180541. doi: 10.1371/journal.pone.0180541 (PMC5540272; doi:10.1371/journal.pone.0180541)
Supplement: S6 Table — Fold change relative to DMSO treated cells. (XLSX) [file pone.0180541.s006.xlsx]

## Sheet: sheet1
					Prabhu VV et al Table S6
Cells	Gene	Fold change	mRNA Level	p value
RKO wt	ID1	2.13353	down	0.00253974
	FZD4	1.61378	down	0.0113538
	HES7	2.52984	down	0.00802853
	CCNB1	3.71147	down	0.00327265
	TCF3	1.80267	down	0.00649725
RKO ONC201 resistant	ID1	no change	no change
	FZD4	no change	no change
	HES7	no change	no change
	CCNB1	no change	no change
	TCF3	no change	no change
